# Supplementary material for: New-onset IgG autoantibodies in hospitalized patients with COVID-19
Source: Nat Commun. 2021 Sep 14;12:5417. doi: 10.1038/s41467-021-25509-3 (PMC8440763; doi:10.1038/s41467-021-25509-3)
Supplement: Supplementary file 3 — Source Data [file 41467_2021_25509_MOESM3_ESM.xlsx]

## Sheet: Figure 1
Figure 1 Raw MFI Data
ANA Panel
Sample	Bare Bead	RPP14 (Th/To)	RPP25 (Th/To)	CENP A	CENP B	Scl-70	POLR3H	Fibrillarin	U11/U12	PM/Scl-75	PM/Scl-100	MDA5	Troponin I	MYH6	MI-2	EJ	JO1	PL-7	PL-12	SRP54	Ro52	Ro60	La/SSB	Sm/RNP	Smith	U1-snRNP A	U1-snRNP 68	PCNA	Ribo P0	Ribo P1	Ribo P2	PDH	PDC-E2	TPO	TG	Intrinsic Factor	LKM1	ZnT8	GNAL	Ku, p70/p80	Nucleolin	Histones	Histone 1	Histone 2A and 4	Histone 2B	Histone 3	C1q	Beta 2 Glycoprotein 1	Myeloperoxidase
UP01 D0	4391	7956	1136	8975	1299	6151	4856.5	3354	4389	4473	8231	4617	5313	2021	17679	1442.5	3039	1683	2140	1901	6375	7736	2254	2878	1370	3757	2712	3365	5824.5	7173	6946.5	2043	1566	889.5	1729.5	1023	2059	227	15317	3611	1894	7915.5	4393	7462	6402.5	10274	1563	4004	507.5
UP01 D0	6015	8444	1440	11861	1853.5	9773	6856	4887	5469	5559	10361	6685.5	7312.5	3012	24140	1702	3868	2152	3563.5	2930	7789	11640	5157	3555	1770	7684	4049	4137	8261	8747	8287	2844.5	1423	1678	1938	1472	2711.5	344	16308	4479	3588.5	11012	5453	9411	8971	12182	2082	5445	807
UP02 D0	1827	2922	413	5218.5	917	3515	2589	1842	2160.5	2563	8813	2675	3077	1285	589.5	1277	1568.5	701	1661	1571.5	5027	5336.5	2254	1336.5	990	3415	1960	2284	4606	4507	5576	1218.5	683	805.5	746	774	1799	231.5	1886	1378	1673	4576	2393	4865	4338	6399	3704.5	2394	408
UP02 D0	2873.5	5978	746	5664.5	963	3998	4289	2191	2752	4578.5	9659	2683.5	4828	1654.5	715	1513	2106	1013	2254	1427	5506.5	7141	2845	2149	1000	5385.5	2254	2747	5535	6284	6913.5	946.5	1030	1386	867.5	887	1800.5	252	3278	2068.5	1394	4998	2967.5	5864	5110	7121.5	4111	2940	456
UP03 D0	3093	6190	1291	6110	993	6293.5	2907	2551	3363	2929	8342	2843	3731	2852	850	1106	1638.5	9425	1576	2640	7756	4686	2947	1851	1104	5730	1727	2206	4256	4669.5	4937.5	1323	1211	1030	6173	928.5	1758	260.5	1946	1701	1549	5319.5	2668	5973.5	5089	8530.5	5408.5	2800	534.5
UP03 D0	2246	5921	1409.5	5617	990.5	3327.5	3798	2303	2640	2669	10118	2911	3579	2679.5	823	1260	1326	10315	1288	2543	8122	4048	4110.5	2036	832.5	4259	2006	2198	4544	4854.5	4781	1119	1382	958.5	6576	777	1946.5	214	1849	1827	1411	4812	2502	5775	5251.5	8151	5122	2284	477
UP04 D0	5949.5	11479	1717.5	9288	1922	13138	5615	5708.5	5501	8322.5	10500.5	5507.5	6655.5	3161	897.5	1602	4050.5	1965.5	2696.5	3011	9161.5	9599	5674.5	6216	2041.5	8628	4732	4560	7912	8355	7883	2509.5	1854	2550	1552	2572	2706	323	3656	3606	4315	11557	4981	8077	9382	12303	6002	4852	643
UP04 D0	3764	6921	820.5	7322	1142	5981	4086	2973	3444	4663	17564	3986	5468.5	2013.5	800	1267	1902	14935	1915	2096	7324	7984	3587	2891	2218	9176	5889	4012	6539.5	6898.5	9038.5	1867	1596	1264	1199	949	2159	322	2383	3327	1966	7402	3972.5	7394	7105.5	9733	1077.5	2494.5	378
UP05 D0	8911	14817	5125	15171	4182.5	15258	11409	8537	8000	10272.5	17909	10371.5	11796	6677.5	11903	5210.5	6816	6385.5	6216	5065.5	15529.5	14351	9295	7732	3637	13626.5	9092	10168	13821	14124.5	14552	4569	3522.5	4755	3712	5131	5304	916	7620	6541	6754	14479	8145	13966.5	12884	18737	8266	8402	1483
UP05 D0	3873	6592	1116	6023	1359	10095	3067	4717.5	4843	2834	10699.5	2696	4298	1792	879	1108	1269.5	1014	950	1603	5948	6868	3327	3334.5	2471	7864.5	2507.5	2608	4540	4695	4816	1630	1312	1286	1204	1529	1835.5	525	2169	2087.5	5780	6890	2956	5902	6708	8591.5	1375	3036.5	426
UP06 D0	7557	9224	1051.5	7333	4377	16694.5	5625	5655.5	5802	4194.5	10089.5	3775	4792	1850	1436	1383	3074	1422.5	2456	3991	7347	8528	6545	4113	2821	15086	2676.5	3400.5	5251.5	5836.5	5801	3011	2900	2211.5	1712.5	2163.5	3991	295	2589	4240	7096	9603	3232	6466	6958	11838	946.5	3512	587
UP06 D0	5536.5	12090	1258	14637.5	1877	8233	8993.5	6126.5	6785	7509.5	17610	6680	8186.5	3449	888	2488	7061	2313	5257	5156.5	12786	13383	4814.5	4445	3656	9253	4250.5	6442	11646	13229.5	9923.5	2904	2646	2808	1766	3298	5673.5	376	3145.5	4121	4510	11691	4363.5	12258	11426.5	19105	3736	4784.5	600
UP07 D0	7022.5	10849	1048	7536	1435.5	11573	6277	6446.5	9415	4616	10250.5	4596	5465	2814	905.5	1786	1888	2408	1585	2086	9179	6052	6312	3997	2358	16616.5	2644	3689.5	6259	7765	7298	2923	1944	1815.5	2269	791.5	1922	220	2835	2906	3984	8762	2996	5602	6474	10475	1704	3107	388
UP07 D0	6746.5	11697	1676	9437	1861	11842.5	6760	5866	8236	7942	10901	5270	9427	3147.5	790.5	2196	2889.5	1941	2292.5	3369	10409.5	9894	6070	6006	2946	10566	6303	7593.5	9305	9259	9931.5	3801	2336	2510.5	2293	1246	2531	289	3957	5370	5325.5	13205	6078	9237.5	11259	13452	1838	6966	593
UP08 D0	3302	6686	987	7106	1212	5367	3884	3296	3282	4788	14646	3513	5875	2341	727	1689	1851	14811	1979.5	1944	6828	6811	2400	2561.5	2067	8397.5	5832	3771	6367	6151	7998	2602	1100	1356.5	1193	996	2177	294	2624	2798	1629	7233	3480	6381	6247.5	9164.5	1160	2341	371.5
UP08 D0	4171.5	8857	1277	8517	2513	9793	6162.5	4689	5947	7434	6925	5349	6151	3020	844	1292.5	3395	1989.5	2940	2706	9984	9088.5	4626	7259	2087	6677	4882.5	4860	8311	9088.5	8330	2790	1679.5	2599	1470.5	2715	2732	388.5	3318	3117	3397	11536.5	4732	8147	8824	13549	6782	4711	440.5
UP09 D0	3261	7935.5	1853	4716	819	8273	2081	2634	2955	1875	7895.5	2605	3541.5	2548	892	1124	3273	1852.5	1466	2930	5846.5	5978	3507.5	2403.5	5510	8562	2074.5	1083	4365	3312	3618	2140	1095	2121.5	1086	2013	1477	228.5	2931	1945	2048	7179	4050.5	4536	5065	5741.5	897	5672.5	119
UP09 D0	3542	9053	2618	5933	986.5	11701.5	3197	5265	4490	2461	7420.5	3299	4110	3650	980.5	1291	4086.5	2192	1636.5	3595.5	6664.5	7154	4272	3415	5579	13720	3256.5	1383.5	4668	3644	4477	3001	1600.5	2264.5	1354	2329	1961	277	3209	3403.5	3063	9384	5345	5002	7084	7120.5	948.5	7546	154
UP10 D0	2721	7466	949	13450	2066	9086	6119	3487	3908	6982	16144	6759	6203	2613	591	1866	6296	1976	4485	3350	10986	9836	3812	2795.5	1916.5	7232	4286	5078	10586.5	10891	8920	2803.5	1432	1266	1125	2787	4774.5	249	3276	3056.5	3212	10509.5	4213.5	10611	7482	13065	2645	4720	373
UP10 D0	6568	6651	1748	6873	3063	11676.5	5773	5292	4996	4351.5	11441.5	3306	3705	2059	1111	1249.5	3250	1400	2187	3794	8551	7555.5	6325	6472	4285.5	10934	2992	3535.5	4904	5509	5337	1826	2432	1773	1897	1835	3377	374	2329	5153	4345	11016	3664	6219	6830	11058	1136	3644	497
UP11 D0	10341	16875	1851	16458.5	3038	14982.5	10613	11899	14079	8409	14924	7273.5	10115	4144	2131	3025	3250	8665.5	2564	7252.5	14712	14016	9929.5	6396.5	4566	16286	3979	6811	12034.5	12796	12500.5	4782	6157	95121	5866	2459.5	4062.5	430	4608	8663.5	7783.5	16214	7395	13461.5	14943	20622	3230	4978	682
UP11 D0	13484	20070	2301.5	18990	4529.5	16446	13324	12949.5	17185.5	9874	21542	9272	11296	4819	2108	3600.5	3794	9892	2698	7769	23933	16406	9519	8289	5308.5	14488	6486.5	8779	13293	14034	13540	5103	7014	99006.5	7349.5	2747	4515	543	5093	8833	12277	18024	8299.5	14323	16270	21266	3589	6314	700
UP12 D0	4283.5	10288	1122	9269.5	2403.5	8934	4987	5503	5243	5418.5	24817.5	4793	6538	3022	1607	1395	6834	1660	2274	2791	9857	9090	4836	5676	1793	8185.5	4765	4933	6923	7202	11104.5	2537	2167	4656	3055	1800	2108	308	3529	3372	3287	9296	4247	8156.5	7538	11673	1757	4031	474
UP12 D0	4053.5	9632	1122	9307	1605	8021.5	4491.5	3369.5	5078	4669	24898	4241	5688	3095	1498.5	1459	6718.5	1380	2142	2160	7008	8515	4334	5520	2043	8016	3443	4448.5	6491	6828	10476.5	2620	1928	5114	2455.5	1702	2074	416.5	3388	3916	4045	8718.5	3981.5	7751.5	7642.5	10636	1582.5	3738.5	504
UP13 D0	4183.5	10329	1788	10969	3528	10786	5780.5	4104	4596.5	5598	12982	4915.5	7227	3086	1172.5	2139.5	2646	1960	2430	2837.5	9164	9100	4771.5	4186	2343	8244.5	2422	5242.5	8737.5	9731	9434	2484	1659	2588	1618	1929.5	2729	555.5	3237	3085	3350	10585	5021	9563.5	9789	14875.5	1902	3727	469.5
UP13 D0	5912	9976	1977	14186	5238	11208	7681	4923	5635	6967.5	14985	7077	9056.5	3444.5	1562	1980	3736	2211	3303	3791.5	10762	13743	6341	4550	3864	10054.5	5835	7540	11231	11935.5	11561	2724.5	2520	3204	2360.5	2737	4342	710	4805	4216	4784.5	13471	6235	11662	11920	17552.5	2504.5	4785.5	583
UP14 D0	7552	8579.5	964	7396	1653	14486	4905	5443	5229	4991	10412	4581	5754	1743	1757	1468.5	1463	910	1718	2437	8172	8792	5764.5	4899	3445	11211	3432	4849.5	7019.5	6845	7271	2896	1801	20438	1664	572	1704	261	3747	4911	5456	9121	4179	6761.5	7649	10197	686	4288.5	438
UP14 D0	7058	8370	928	7308.5	3359	12048.5	7183	6789	8174	6089	10036	5867	6741	2419.5	2226	1672	1708	983	1955	2498.5	10988.5	9918	6489	5219	4796	12798.5	3889	5089	7696	7193	7498	2918.5	2245	17258.5	1880	793	2078	309	4050.5	4770	6088	9470	4422	6804	8669.5	10867	835	4196	446
UP15 D0	2616	4857	678	3447	1736.5	5258	3186	2898	3335	4009.5	4027	2693	3149	1843	843	866	1350.5	1192	1359.5	1308	6232	4289.5	3630.5	2709	1562	6610	1791	2435.5	3882	3375	4099.5	2139	1148	1312.5	1586	411	1186.5	259	2085	1934	2064.5	5496	2801.5	3643	3101	6569.5	857.5	2375	284
UP15 D0	4367	5574	754	7373	2114.5	9821.5	5882.5	3928	4539	6515	13585	4762	5531	3139	1739	1587	2700.5	2032	2731.5	2157	9387	6097	4070.5	4217.5	2016	10903	2487.5	4905	5516	4869	6947	2975	3007.5	1342.5	1823.5	703.5	1952	292	2205	3382	4136	6066	3518	4422.5	6512	9190	1283	4261.5	347
UP16 D0	3902	7886	4930	6007	711	9698	2795.5	2675	3181.5	1684	7783	1519	2683.5	1706.5	697	589	1391	950	694	1752.5	4844.5	5233.5	4300	2132	1238	10836	1351	1651	2241	2226.5	2402.5	1773	1133	4492	1436.5	2308	1728.5	207.5	1338	2314.5	2064	5511.5	2589	4950.5	4642	6230	1370	3534	147
UP16 D0	2943	5932	4798	5617	690	9594	2309	4586	2977	1730	7200.5	1633	2943.5	1818.5	672.5	615	1569	992	726	1817	8897	5204.5	4287	2518	2127.5	10285	2509	1622.5	2257.5	2333	2673	2237.5	1196	4339	1230	2499	1953	191	1552	2306	2671	6180	2409	5163	5649.5	6211	1557	4110.5	147
UP17 D0	5401.5	8162	1346	4771	765	12832	3548.5	4452	5734	2879	14512	2143	4205	1267	5806	1146.5	3318	1322	811	2130.5	6379	7791	5030	3268	2054.5	14288.5	2462	1062	4178	2888	5254	1856	1659.5	1973.5	14208	2288.5	1441	261	2153	2539	2598	5763	3748.5	3371	4080.5	5017	940	5964	153
UP17 D0	5586.5	8106.5	807	4495	1204	14040	3263	5376	5524	3194	14579	2305	4665.5	1472	6930	1237	2900.5	1314	753	2212	4589.5	8246	5124	3234.5	2243.5	14586.5	1580	1072	4627	2907.5	5319	2218	1955	2551.5	15570.5	2204	1503	281	2018	3052	2556	6063	3584	3574	4814	6064	889.5	5463	182
UP18 D0	8941	11927	2517	7948	2430	21128	7643	9258	8096	3935	13119.5	4579	4998.5	2315	967.5	1362	1886	1924	2176	5409	10437.5	9345	9998	5251	2265	16516	2666	3281	4881	4525	5998.5	4511	2267	2041	3043	2435.5	1952	288	3611	4782	4732	9288	3176	6208	6779	12533.5	4104.5	4233	347
UP18 D0	11482	16427	4534	9698	3136	23703	8923	11633	10710	5508	13727	5732.5	7035	2933	1592	2221	2473	2857	3663	6652	11404	11040	10532	6414.5	2855.5	22070	3834.5	4481	6405.5	5994	7433	6671	2953.5	2759	3392	3557	2771	428.5	4255.5	5309	6959.5	10398	4430	6906	7672	11527	5066	5410.5	683
UP19 D0	2550.5	3503.5	265	973	527	6712.5	1439	2193	2165	730	5533	472	997.5	430.5	389	623	581.5	454	320	747	1705	2473.5	2538	1415	1440	7018.5	2750	340	593	493.5	1329	1082	701	9867	781.5	743	242	180	546	1301.5	1456	1796	735	914	1008.5	1825	599	989	97
UP19 D0	4856	5245	571	1111	643.5	10332	1630	4140	2336	963	5954	620	950	503	451	828.5	657.5	539.5	421	916.5	1287	2821.5	3110.5	1499.5	698	7740.5	1528	434	715.5	506.5	1485	1210	1519	12584	822.5	770.5	273	266	667.5	1551	1422.5	2018.5	739	1116.5	1499	2648	576	980	108
UP20 D0	7316	9074	1185	6461	1749	16666.5	4410	4617.5	5664	2556.5	15399	3125	5798	1710	871	1202	2947	1644	773	2944.5	6678	10196	6600	3557	2253	17005	5496	1384	5548.5	4298.5	6911.5	2018	1721.5	1887	1331	2719	2462	236	1860	3474	2895	8001	4180	5970.5	6967.5	6946	6783.5	7800	142.5
UP20 D0	7030	10792	1505	7171	2469	17407.5	4166	6016.5	6439	2839	16412	3320	6714	1675.5	1047	1440	3005	1865	790	2919	8389	12413	5870.5	3815	1943	14711	2406.5	1504.5	6949	5031	7654	2778.5	2512	2382	1409	3494	2293	244	1772	3010.5	3507.5	9661	5072	7114.5	7430	7880.5	8038	7719.5	214
UP21 D0	921	2915.5	270	4330	515	773	995	750	828	1048	3982	859	1627	579	581	975	1586	1124	321	732	1688.5	2498	1068	619	539	681	411.5	474	1862	1427	2729	506	251	3419	306.5	386	1002	172	1230	600	514	3291	2514.5	4160.5	3358	4608	571	3613	166.5
UP21 D0	382.5	2147	176	2536	330.5	456	488	418.5	485	533	1812	565	1108.5	337	414.5	465	642	421	204	338	1225.5	1130	432	418	337	406	479	292	1148	686	1694.5	356	147.5	1939	259.5	248	504	154	515	308	316	1808	1084	3323.5	1654	2865	334.5	1335	97
UP22 D0	1735	5200	361	10859	333	3951	1380	1231	1264	1555	8043	1435	3749	1238	402	1108	3877	1426.5	394	1090	1722.5	3350	2123.5	1197	682	2861	1265	752	5083	4071	4980	903	462	609	458	329	2969	194	1367	796.5	2293	9680	6117	12202	8309	12640.5	628.5	6266	199
UP22 D0	1971	7111.5	432	11965.5	488	4986	2048	1624	2169.5	2041	10801	1958	4740.5	1396	396	1131	3810	1467	480	1354	4893.5	4040	2914	1430.5	877	4345	2175	1016.5	5910	5294	6425.5	1629	648	612	515	378.5	3270	187	1427.5	1180.5	2383	11531.5	5903	13155	9264.5	11627.5	775	6490.5	313
UP23 D0	3850	6832.5	835	4432.5	1429.5	7085	3792.5	3150	2929	3524	11856.5	2663	4573	1655	462	1064	1623.5	992	1767	1457.5	5779	6350	3773	2865	1678	5946	2493	3004	3868	4000.5	5801	2052	1591.5	1559	2459	1005.5	1548	290.5	2411.5	2554.5	2151	5330	2966	5175	4496.5	6655	2060	3011	353
UP23 D0	3674.5	9449	897	5183	1947	6362	4529	2530.5	3719.5	4480.5	8270	3282	5362	1895.5	476	1193	1563	1243	2118	1572	8530	7561	4784	2993	1781	6794.5	2677.5	3974	4705.5	4969	6276	2153	1399	1409	2718.5	1124	2009	407	2566	2951.5	2837	6209	3499.5	6040	4705.5	7561	2694	3036.5	268
UP24 D0	4805	6653	1501	10892.5	1920	10164	4656	4671.5	4159.5	3578	11786	3750	5184	1499	671	1523	1464.5	1867	1771	2316	6555	8584	5132.5	3225	1485	10417	4519	3388	6758	7339	7549	2272	1209	2144	1198.5	665	2618	239.5	2289	2951	2567	8919.5	3640	7931	7550	12079	908.5	3282.5	297.5
UP24 D0	5600	9023.5	1575.5	11735.5	1525	10814	5486	6515.5	5555	4357.5	15851	3529	5483	1921.5	828	1694	1786	2192	1867	2464.5	7893	9462	5027	3274.5	1490	11523	4804	3531	7457	8185	7917	2698	2087	1233	1394	809	2608.5	244.5	3189	4475	5911	9784	3685	9039	8617	13413	1037	3558	267
UP25 D0	1616.5	13411	375	9810.5	188	6102	1285	828	1357	1212	3866	1551.5	3324	1496.5	304	690.5	1405	2811	473.5	996.5	2018	3205	1474.5	1139	1281	5691	747	668.5	5133	4996.5	3203.5	697	382	684	330	308	2697.5	180.5	1301	946.5	789	6818.5	2609.5	10842	6588	7772	1008.5	2893.5	93
UP25 D0	2205	6469	358	10961	460	7521	1937	1572.5	2403	1227	5391	1849.5	3459	1200	317	672	1583	3289.5	340.5	1154	2751	4145	2195	1282	939	4959	1099	671	5628.5	5979	3123	908	531	981	527.5	288	3325	182	1072	1109.5	980	6344	3263	10745.5	5403.5	9553	1008.5	2794	117
UP26 D0	5453.5	7380	917	5305.5	1330	11330.5	5612	5881	5624	4287.5	11550.5	3301	5315	1807.5	1094.5	1347	2317	1106	2247	2903	6892.5	7159	6171	3747	1625	12795.5	2656.5	5779	4598	4161.5	5832	3261	2376	5560	2180	777.5	1749.5	319	3730	3944	3422	5840	2743	4224	4931	6981	2607	3875	574
UP26 D0	6443	9277	1135	6040	1962	9377.5	5691	6078	6355	5382	9990	4077	5634	2066	1209.5	1771	2552	1197	2629	3606	6602	8778	6728	4376	2284.5	13865.5	3654	6823	4709	4586.5	5882	3709	2638	4714	2498.5	976.5	2031	471	4036.5	4645	5572	6408.5	2601	4388	5397	7049	2699	4161	645.5
UP27 D0	2068	2727.5	626	3857	1302	1886	2890	2050	2605.5	3924	4538	3649.5	3719	1679	464	1132.5	1654.5	1032.5	2378	1701	5325	4355	2161	2194	1010	2020	1187	3281.5	3601.5	3564	4526	1510	815	1637.5	1237	1206	1489	180.5	2194	1855.5	2452	3145	2879	3675	3513	4055	1383.5	2092	327
UP27 D0	2929	4974.5	842	4612.5	1527	2567	3543	2777	3256	4774	6223.5	5080	4344.5	2308.5	566	1372	2310.5	1345	2948.5	2012	5432	5079	3090.5	2645	1469	2670	1667	3933.5	4467	4460	5519.5	2243	1486	2017	1596	1706	1963.5	262.5	3601	2520	2949	3982.5	3471	4272	4122	4785.5	1762	2613	415
UP28 D0	3022	10360	1120.5	14928	2257	10120	4338	3551	3955.5	6911	16454.5	5512.5	6836	4482	1726	1693	6169	1161	3017.5	1677.5	4582.5	10177.5	3262	4168	1645.5	5142	10663.5	4422.5	6177	6457	9028	3069.5	1412	1604	1587	2758	3997	435	5577	3367.5	3984	7007.5	3644	7741	6057	9839.5	2496	3674	425
UP28 D0	6470	7267	1436	29082	3899.5	7702	9409.5	5887	6673	8639	28921	7821	8415	4825.5	2229	3106.5	8404	1965	3577	3095	10869	12135.5	6153.5	5867	3552	10403	8912	7168	8239	9383.5	11006	4725	2298	3098	3122	4016	5383	580	6218.5	6133	7892	9316.5	6136.5	9185	8839	11197	3022	6336	644
UP29 D0	5636	9408	861	9277	2140	9029	4644	8394.5	3846	8323.5	8683	5035	5255	3306.5	1502.5	1921	2011	1653.5	1848	2923.5	8997	6554.5	4524	4475	3812	5852.5	4904	4174	6645	6901	7506	3021.5	2148.5	3567	2635.5	690.5	2629	297	3385	2980	3177.5	9648	4883.5	8609	8631	12255	1056	3631	366.5
UP29 D0	6362	8095	1180	8474.5	2505.5	13275	6220.5	5098	5851	10270.5	9512	4823	6387.5	3044	1536	2122.5	2273	1702.5	2431.5	3217	12121	8453.5	5279	4298.5	3864	9974	4848.5	3891.5	6723.5	7366	8228	3002.5	1717	2888.5	2063	673	2366.5	309.5	3928	5499.5	5320.5	10447.5	4211	8468	8518	11741	1055.5	3822	368.5
UP30 D0	6672.5	8956	2770	9165.5	5988	10382.5	6749	4198	4318.5	7943	12322	7067	8209	4350	1433.5	2364	3299.5	2634	3177	3899	9810	8501	5707	4351	3330	10491	4592.5	5902	8551	8776	9354	3900	2921	2911.5	2164	2399	2185	409	4886.5	5609	4043	9811	5194	8511	8054	9243.5	2455	5744.5	562
UP30 D0	7529	8791	4068	10564	6468	14637	8220.5	6692	8176	9904	17392	8396	9155.5	5351	1799	2367	3934	3437.5	4152	4608	10621.5	10738	6083.5	5590	4273	10878.5	3711.5	6991	9843	9450.5	10384.5	5351	3896	1323.5	2429.5	2690.5	2604	1867.5	8682.5	3370	5064	10585	7740	8735	10453	11454.5	2781	5936	528
UP31 D0	8915	11261.5	1628	9600	2846	10913	6756	6164.5	8861	9357.5	17449	7984.5	8477.5	4223.5	1817	3257	5345	2690.5	4581	5293.5	17575.5	13515	7634	7143.5	2266	12578	4624	5841	7933	7188	9474.5	5063.5	3233.5	29059.5	4985	2692	3232	609	5566	6940	4598	11793	7005	8577	8161	13047	4566.5	5634	500
UP31 D0	13315	19059	3404	14027	5122	17633	11399	12713.5	11616	13765.5	11382	10101.5	9958	6992	2928	4647	6939	4074	5305	6999	18622	18047	11752.5	8462.5	4100	16258	3689.5	8958.5	9562.5	10439	12443	9267	5517	53475	7785.5	3968.5	5284.5	633	8547	7614.5	6734	13005	8185	11507.5	14149	14358.5	7212.5	7833	647
UP32 D0	2187	4428	826	5358	1963	3543.5	2634	1867	2820	4940	7839	3802.5	4781	2823.5	1313	803	2262	1674	1597.5	1875	3949	4374	3456	1846	987.5	2463	2162	3592	4435	4848	5769	1600	3452	1153	1226	1845	2088	521.5	3584	1577	2206	7993	3547	6231.5	7093.5	7675	1975	2061	331
UP32 D0	2414.5	5959.5	929.5	6163	2195	4819	3740	2517.5	2801.5	5196	8827	4526	5406	2844.5	1298.5	1848.5	2758	2196	2645.5	1988	3721	6737	3824	2475	1679	1924	3293	4335	5635	5662	6960	1846	3843	1469.5	1211	2212	2878	874	3398	2380	2592	9112.5	4144	6670	7477	8341	3249	3312	484
UP33 D0	4041	4734	1002	3130.5	530	9074.5	2709	2433	3243	2537	6298	1894	3351	1937	432.5	654	1367	1661	761	1244	4669	3931	3198	2380	1167.5	8191.5	1647	2017	2377.5	2300	3390	1278.5	775.5	1507	1034.5	475	811	198	1642	2321	2631	4756	2033	3368	4194	6090.5	562	2398	201
UP33 D0	3567	6186	2154.5	3452	736	14435	4206	3430	3734	2980	6805	2212	3789	2400	634	973	1875	1999	823	1392	5389	5239	3960	3205	1981.5	7614	1840	2465	2785	2566	3677	2059	1614	1967	1359	618	947.5	277	2008	2680	2500	5886	2381.5	3642.5	4312.5	5679.5	715.5	2671.5	201
UP34 D0	1133	4922	382.5	7515	276.5	3481	1459	925	1280	1437	4988	1327.5	2682	2113	500	1220	1557	1172	579	1125	2417	3017	1058	918.5	579	2534	1402	645.5	3396	3301	3309	626.5	471	976	396	562.5	3319	188	1022	701	780	5914.5	3052	9656.5	5356	7481	1612.5	2963	112
UP34 D0	1251.5	6608.5	472.5	7821	321.5	3666.5	1340	1393	1200	1656	7317.5	1379	2693.5	2675	484	1319	1675.5	1155.5	578.5	1129	2264.5	2967	1424	913.5	729	3309	1034.5	761.5	3299	2903	3298	716	455.5	1042.5	419	628.5	2975	210	1389	953	822.5	5373	2710.5	8591	5375.5	6723	1866	3500	101.5
UP35 D0	10347	12668	3214.5	5960	1944	21818	6657	10813	10468	4876.5	11094	3869.5	5031	5540	2330	2444	2314	1150.5	1788	3535	12095	7560	8697	5822	4754	18863	11841	3635	4704	4563.5	5096	4320	3142	3543	2765	2856.5	1785.5	336	3185	4578	4170	10995	4810	6210	8058	11977	1484	4650	251
UP35 D0	8808	13190	3660.5	7027	2207	15556	5312	11852	9710	5243	11397	4022.5	6579	6574	2370	2489	2422	922	1652	2873.5	9580	9611	5849	4893	1965	15786	3037	3978.5	5425	5133.5	4401	3436.5	3014	3691.5	2880	2943	1423	239	3260	6320	4977	11895	4890	7212	8732	9416	910.5	5258	171
UP36 D0	9809.5	9814	547	4345	1270	15008	5308	8306	8314	2769	8796	1972	3267	1402	865	2437	1039	843.5	928	3234.5	6643	6287	6405	3530	1670	17771	2019.5	1818	2711	2508	3445	3014	2316	1555	2107	537	926	301	2112	3624.5	2835	7135	2017.5	3634	4989	8130	1066	2588	259
UP36 D0	8666	10492	758	4658	1611	15183	4652	8168.5	7779	2366	9337	1719	3543	1139	985	2674	1198.5	865	934	3052	6701.5	5427	5311	2717	1919.5	15643.5	2624	1879	2651	2461	3517.5	3860	1746	1716	2205	501	902	273.5	2105	3464	3395	6486	1885	3212	4733.5	7320.5	1130	2189	226.5
UP37 D0	7263	11583	1096	4566	1440	16017	5766	15554.5	14505	3984	11057	3123	5603.5	1955.5	2274	1220	1761	1157	1449	2732	6494	7772	7541	3452	5337	19553	2982	2244	2999	2594	2914	5985.5	1860	1985.5	1968	1725.5	1279.5	287	2317.5	3504	3873	7860	2392	3970	5274	8518	1592.5	3079	208.5
UP37 D0	10825	13011	921.5	4622	2192	14409.5	6547	13096	12434	3876	12286	2636	3852	1757	2603	977	1619	1086	1569	3000	10795	5161	5147	4691	2571	17357	4532	1860.5	2881	2267	3923	4705.5	2224	1702.5	2959	1719	1071	404.5	2673.5	4468.5	4100	6782	2076.5	3657	4627	8688	1499	3139	163
UP38 D0	3762	8255	796	7445.5	1711	8626.5	5705.5	4369	5843.5	5835	10582	5680.5	7286.5	2664	1587.5	1485	2398	1280	1684.5	2841	8330	8102	5056.5	3170	1681	8558	3519	5106.5	6642.5	6469	7574	2899	1459	1730	1581	898	1758.5	355	3908	3926.5	3540	9057.5	4744	7402	7388	11091	738.5	4386	341.5
UP38 D0	4142	4437.5	634.5	5408	1186	4147	3863.5	3313	4680	4874	7070	4723	4463	1792.5	1075	762	1590	847.5	1318	2007	9041	6382	2881.5	2624.5	1087.5	6094	2707	4053.5	5405	5424	6721	1694.5	1006.5	925.5	669.5	601	1347	217	2536.5	3332	1968	6193	3755	5566	6537.5	9650	521	2978	191
UP39 D0	67	282.5	77	118	33	92	101	68	94	151	89	58	128	97	122	68	72.5	124	110	74	93	94	121	85	62	61	144	67	82	99	76.5	110	46	61.5	106	91.5	52	113.5	81	53	45	95.5	109.5	85.5	66	109.5	144	100	65
UP39 D0	69	179	82	112	35.5	67.5	103.5	75	84.5	149	86	71	135	103	117	78	58	138	112	72.5	84	91	117.5	67	67	57	145	58	79	99	76	96.5	49	59	116.5	98	57	111	87	40	46	85	105	95	68.5	84	141.5	93	67.5
UP40 D0	4933	7937	1686	14452	4158	6721	6940	6505	6646	12757	20898	10900	13795.5	4820	1734	7867	3671	4203	4746	3935	7303	14253	8741.5	5979	2810	7232	5298.5	11168	15421	16152.5	14997	3865	2369	3483	2355	3506	5248.5	587	8374.5	7809	4614	14043	9760	13437.5	13540	18760	4458.5	7836	422
UP40 D0	6578	10725	1624	15745	3408	5037	8366.5	5798.5	6331	11057	19955.5	12183.5	13037.5	4763	1692	7181.5	3508	3432	3357.5	4122.5	11737.5	14814	8559	7111.5	2319.5	5763	3280	10037	15552	15909	16052.5	2920	2075	2191	2132.5	3262	6117.5	516	6928.5	5237	4911.5	14417.5	8795	17280.5	14468	20438	4017.5	6174	450
UP41 D7	4673	5125	863	8807.5	817	11116.5	5029	3090	2544	4551.5	9453	4503	4678	2143	994	1132	1626	1201	1551	2263.5	6394.5	6574	4399.5	2515	1847	9005	1868	3065	7384	7179	6084.5	1678	1584	823.5	1139	1446	2904	278.5	1816	2026	2035	7964	4253	7843	7926	12526	2442	4523.5	574.5
UP41 D7	3242	7801	1261	9674.5	1272	12642	4198.5	3674	4084.5	4621	11749	4324	5096	2468.5	1347	1222	2155.5	1432	2057	2526	7300	7311	3898	4732.5	3735	10695.5	1805	3848	7608.5	8006	6453	1746	1578	1711.5	1266	2194	2845	295	2068	3253	3185	10108	4489	10188	7899	11592	2580	4492	628
UP42 D7	5220	11562	424.5	13516	637	15711	2915	4329	4931	1444	4401	1138	3117	1577	406	741.5	3064	1394	707	2622	5075	5508	4576	3271.5	1177	8273	3053	851.5	3263.5	2401	2285	1979	1350.5	1861	703	773	3412.5	177.5	1110	1196.5	2264	13974.5	5497	13478.5	8480.5	15230.5	1396.5	8165	119
UP42 D7	6765	9072.5	1091.5	12552	559.5	18372.5	3055.5	5873	5189	1793	10333.5	1406	2847	1847	543	740	2878.5	1364	706	2603	4193.5	4425.5	4232	3797	1528	13396	2778.5	768	3905	2581.5	2765.5	2124	1908	2037	1187	824	4056	201.5	1239	1897	2509	12177.5	4870	14372	12436	15643	1338	7325.5	130
UP43 D7	5969.5	9581.5	1739.5	9942	2386	14791	6385.5	6141	7676.5	5687	14448.5	6856	7221	3748	1427.5	2169	2921	3092	2884	6671.5	10857	10203.5	7283	5509	2138	16778.5	6030	4769.5	7146.5	7660.5	8799	3466.5	2696	8726	2214	2225	4731	313	4114	4210.5	3719	10829	5047	10085	7846	12702.5	10844	4434	764
UP43 D7	5522	12675	1581	11572	3535.5	14424	8433	5908	4800	6958	19633	7854	7747	4501	1673	2465.5	3753.5	4542.5	4378	7537	10815	10726.5	8161	4041	5263	18783	5866	5108	8359	9063	8986	3954	3480	8680	3735	2369	5179	292	4168.5	5060.5	3383	11756.5	5849	10107	8709	13473	12255	6178	669
UP44 D7	6606	10632	1305	10401	2349	13932	6217	5405.5	4155	8604	17174	6227	7252.5	3166	827.5	1498	17518	1923	1779.5	3456	10394	12238	5988	5178	2055	14244	5399.5	5666	9594.5	9474	10203	2460.5	1846.5	1785	8848.5	2762	3132	336	4172	3939	2984.5	12258.5	5898	10629	10773	15600	1293	4987	572
UP44 D7	4695.5	6586.5	1048.5	3117	1390	11251	4121	5374	4299	2160.5	6113	1809	2126	1242	500	732	1055	652	703	1707.5	5593	4041	3483.5	2146	2842.5	10888.5	2383	1620	2273	2183	2854	2043	1243	1714	1165	759	786	220	1183	2860	3000	6070	1756	2910	4128	6728	980.5	2987	314
UP45 D7	605.5	3262	229	5422	210.5	1347	525.5	538.5	746	1039	1655	980.5	1634.5	540	334.5	791	1632.5	1042.5	365	624	1597	1294	935	494.5	373	921	652	537.5	2575	2501.5	994.5	467.5	233	523	292.5	595	1773	195.5	865	440.5	334	4650	1674	7219	4306	6766	594	3508	132
UP45 D7	772	1878.5	345	4404	193	1086	586	430	520	900	2060	1025.5	924	512	327	947	1620	838.5	297.5	667	1535	856.5	973	479	375	1112	590.5	394	2735.5	2398	975	391	245.5	458	273	430	1536	163	745	467	406	4069	1769	6038	3771.5	5611	569.5	4394	155
UP46 D7	2587	7021	2076.5	5310.5	1335	6639	3284	4135.5	2392.5	5532.5	5398	2833.5	3466	3341	1153	1463	1575	1692.5	1890	1945.5	4344	4502	2085.5	1693.5	730	6292	1321	2153	3738.5	4228.5	4507	1428	1189.5	1249	795.5	1466	2962.5	234.5	1765.5	1848	1619	6891	3538	7450	6122	9662.5	979	3850	246
UP46 D7	2662	5943.5	2065	5855	1577	6708.5	3973	3131	2913	4462.5	8238	2879	3300.5	3522	1098.5	1426	1545.5	1782	1930	2257	5495.5	5502	2517	2466.5	1610.5	9279	1741	2291	4319	4472.5	4704.5	1520	1853	1271.5	1189	1634	3157	273	2414	1998	2588.5	7295	3508	6324	5971	10236	1292	3670	238.5
UP47 D7	9764	11424	1229	6221.5	1764	17334	7364.5	6884	12086.5	5018.5	17495	3968	5426	2388	3119	1147.5	3345	2057	3963	3291.5	10219	8818	8974	5889	4665	19243	6971	3484	4538	5229	7009.5	5327	13233	2441	2187	1758	2192	268	2389.5	4260	4333	8810	3079	5728.5	6890	10919	1566	4012.5	323
UP47 D7	10967	14160	1842.5	5553.5	1951.5	19312	6378	8967	13914	4636	22116.5	3555.5	4709	2651.5	4185	1253	2653	2708	4407	3533	9458	9590	9551	3798	5744	13925	4053	3704	4100	5077.5	7609	3771	13394.5	2789	2937	1565.5	2044	331.5	3261	6001.5	4857.5	10133	3797	6538	6864.5	13363	1583	3251	271
UP48 D7	10461.5	14882	1808	11478	9172	16718.5	11366	9596	9524	9412	14630	9157	11361.5	4791	1242.5	4744	3959	1547	3282	5797	16008.5	16142.5	11129	11862	3738	18116	14354.5	9661	12609	12298	14974.5	3925	3809	4770.5	2564	7793.5	3157	483	6147.5	7064	7706	14073.5	7965	13702	13544	17794	1437	7147	389.5
UP48 D7	14146	18438	1274	13629	9508	14974	13677.5	12094.5	9567	11654	18978.5	9489	10786	4620	1398	5307	4423	2053	3215	5718	16757	19576	12228	13159	5539	16241.5	9422.5	10420.5	14557	13216	16714	5596	2977	6602.5	3363	11105	4234	415.5	7015.5	9018	8036	21024.5	10358	14938	17128	18415	1967.5	8537	572
UP49 D7	14542.5	20599	845.5	5223	3046	22392	5010.5	11897	11288	6627	18001	6738.5	8729	4173	770.5	1158	3134	1914	2263	2606	14390	12362	9147	6159.5	2917	23415	12340.5	6488.5	9139.5	8276	10723	4495	2728	98420	4436.5	1429.5	2743	254	5803	4851	5651	12625	5210	10034.5	10991	14369	1245	6340.5	409
UP49 D7	13145	14382	1066.5	8595	2363.5	27381	11269.5	15565	14823	8158	12907	7780	9805	3475.5	915	1429	2511	2559.5	2534	3152.5	12790	14492	7829	9454	3049	17426	5671.5	6534	8690	9376	9920	7414	4406	98397	3668	1104	2089	255	5397	4850.5	8077	11715.5	5518	9886.5	10756	16279.5	1148	6565	260.5
UP62 D7	3626	7740	2041	8836	1313	12519	6102	3720	4757	4619.5	13118.5	3980	4527.5	3922	2469	3581	5154	2772	3310	5618	8803	6545.5	3213.5	2973	1997	15251.5	6222	4565	5086	4130	5930	2255	2059	1349	1468	6417.5	3119	1173.5	4997	2802	3249	6322	5280.5	5129	6616	8599	2283	9654	785
UP62 D7	4317	6917	2266	10455.5	1693	13264	7397	4207.5	4626.5	5307	11752.5	5093	6963.5	4764	2984	3741	5538	3010.5	3149	7194.5	9099	6478	4809.5	2783	2331	19518.5	5608	4298	5131	4470	5135	2477	1794	1878	1603.5	6727	3547	1088	4221.5	3389	3141	8829	5317.5	5520	6825	9005	2580	9456	1135
UP62 D7	4031	6987	1826	9770	1676.5	11809.5	6080	3840	5121	4729	12435	3960	4261	3551	2619	2992.5	3667	3530	3438	6295.5	7762	6440.5	5161	3990	2306	15507.5	4910	3925.5	4871.5	4566	4807	3001	1500.5	2025.5	1389	5966.5	2058	874.5	3652	3448	2446	7564	3771	5292	6123	9326.5	2361	4915	607.5
UP62 D7	6017	8534	2638	13974	2384.5	13593	7920	4979.5	5418.5	6651	14852	5457	6993	4707	3746.5	3641	5836	4977	5278	8604	10458	7535	5694	5478	4344	19381	8280.5	5824	5737	5553	6371.5	3662	2196	2982	2464	8856	2841	2551	5073	4280	4005	9740	4794	7343	8120	11311	3449	6163	914
UMR19 D6	1101	3019	3488	2961	524	1805.5	1238	940	1057	1875	9966	2018.5	2898.5	6727.5	817	2941	1066	624	818	1229	2450	2761	2288	2740	2191	3482	1407	709	3052	2906.5	3663	1307	735.5	849	548	1038	1125	253	1231	880	599	3980	2411	3792	4887	4220	764.5	1276	122.5
UMR19 D6	1135.5	2530.5	4257	3004.5	575	2067	1373	911	1024	1914	11460.5	1929.5	2782	7763	965.5	3768.5	1137.5	674	872.5	1447	2638	2891	2051	2640	2145	3816.5	1591	729	3070	2780	3569	1338.5	856	921	496	995	1069.5	256	1393	904	631	3907	2424	3924	4903	4271	720	1439.5	152
HC01	283	646	153.5	327	126	856	259	340	276	273.5	929.5	165	263	232.5	157	157	213	225	277	227	383	382.5	509	269	273	806.5	410	126	216	208	294	342	172	182	200	201.5	111.5	130.5	179.5	173	184	426	249	360	316	482	204	236	76.5
HC01	729	2383.5	151	470	137	1439.5	336	414.5	499	381.5	1632	228.5	329	323	188	182	253	243	441	292.5	445.5	503	525	406.5	378	1417	512	137.5	270.5	238	486	348.5	220	222	304	229	118.5	157	224	288	497	545	271.5	462	332	495.5	208.5	271.5	59
HC02	135	1215	100	251.5	62	152.5	155.5	155	177.5	251.5	841.5	197	244	234.5	185	160	143	210	174	239.5	476	209	132	135.5	168	143	340	152	307	222.5	470	220	96	104	186	368.5	101	139	172	90.5	110	247.5	192	219	179	201.5	191	198	55
HC02	103.5	789	103.5	249	85	130.5	152	171	195	271.5	973	198	283	243	174	161	164	207	186	264	280	252	129	155	184	134	254	150	322	240	543	202	96	117	172	354	99	129.5	196.5	81	110	252.5	184	234	193	209	181	209	55
HC03	262	2442	147.5	471	128	400.5	273	325.5	297	575	6157.5	372.5	968	273	318.5	283	233	305.5	272	320	480.5	1278	224.5	228	228	501	684	215	364	386	2037	283.5	228.5	255.5	228	2302	160	167.5	273.5	152	247.5	395	269.5	477	348	438.5	1486	483	89
HC03	308	2091	174.5	512	129	359.5	264	441.5	381	630.5	7091	376	1233	293.5	369	325	294	354	288	398.5	698.5	797	235	202	185	447	887	265	425	417	2039	311	255.5	279	251	2356	177	190	342	254.5	301	436.5	294	485	334	477.5	1627	513	65.5
HC04	1038	3497	744	1585.5	374	813	622	627	596	3071.5	1212	2151.5	3052	1492.5	2132	5282	1392.5	1646	1609	1700	1393.5	1054	2150	635	980	1735	1186	1307	2555	1148.5	1595	543	325	766	456	1702.5	1241	282	3577	909	773	1843.5	1687	2740	2151	2265.5	922	1830	167
HC04	1028	2898.5	669	2331	509	2647	1064	1212	1268	3253.5	2052	3109.5	3880	2809	3146	6388.5	2024	2383	2383	1947	1694	1526.5	1914	992.5	805	2176.5	4064	2311	3124.5	1426	2090	916	707.5	763	753	1999	1304	1114.5	2217	899	929	2291	1455	3129.5	2074	2372	1042	2351	171.5
HC05	217	1629	89	241.5	78.5	352.5	181	159	215.5	229.5	423	148	214	149	128.5	231	306.5	202	152.5	132	668	311.5	336	155	240	434	281	115.5	160	177.5	274	170	108	191.5	205	992	92	112	152	208.5	155	259	187	206.5	168	234.5	279	179.5	63
HC05	282.5	2104	110	316.5	91.5	712	220	236	226	290	1276	178.5	236	195	149.5	280	431	199	149.5	180.5	887.5	515	470	199.5	318	823	392	131.5	191	174	433.5	286	116	293	192.5	924	101	117	129	249	272	294.5	195	276	307	295.5	351.5	212	70
HC06	6076	6469	572	1104	908	8111	2544	5151.5	5920	678	9467	818.5	1205.5	567	812	296	441	515	460	1104	3763	4348	4081	2340	1778.5	8525	1431	1064.5	595.5	486	1487	2173.5	1334	60713.5	2236.5	780	207	213	507	2583	2162	2471	844	1103.5	1531	2554	592.5	994	191.5
HC06	8358	9161	1130	1578.5	747	13106	3841	7238	7829	1080.5	12807	1607	1393.5	822.5	1652	447	770	723	909	1456	5653	5694	5702	3126	1266	14589	1921	1638.5	742	612	2258.5	3312	2161.5	53406	3278	903	268.5	222	636	3485	5066	3404	856.5	1364	2223	3799	756	972	214
HC07	312.5	1792	783	503	300	924	321	255.5	410	1755	5204	531	595	1266	400	4062	1547	941	627	721.5	1314	471	330.5	341	494	1411	2349	253	356	286	1188	334	355	604	268.5	1467	750	168.5	835	526	537	1174	663	534	651	736	529	559	142.5
HC07	339	2850	1040	556	364	1024.5	387	346	566	4217	6048	962	645.5	1708.5	509	4974	2044	1152	1008.5	939.5	1534	608	419	325	587	1880	1549	315	418.5	357	1306	378	447.5	720.5	297.5	1804	1105.5	157	1069	627	619	1570	819.5	615.5	760	1074	588	670	177
HC08	627	2480	921	961	479	2545.5	876	511	1429.5	1459	13514.5	1550	1824.5	1013	527.5	580	523.5	616	515	984.5	2649.5	3626	2489	653	902.5	3125.5	1959	362	792	480	4755.5	613	668	660	513.5	900	285	192	8358	935.5	456.5	2442	838.5	633	1636	1577.5	4997	626	141
HC08	465	3389	903	880	453.5	2405	767.5	554	1546	1709	13853	1783	1753.5	975	562.5	564	460.5	601	519.5	954	1259.5	3075	2896	618	888	2892	2374	324	774	433.5	5410	505	694	710.5	504	916	359	177	8202	790	563	2480.5	833	694.5	1377.5	1617	4953.5	559	145
HC09	368.5	1469	305	395	292	532	393.5	415	487	716	5567	744	870	847.5	556	428	419	2334	599	487	672	1294	438	468	341	653	929	478	526	348	1812	462.5	267	648	423.5	793	244	245	443.5	284	303	429	310	356	367.5	389	413.5	396.5	137
HC09	497	2856	324.5	495	365	596	466	481	582	811	7623	862.5	1127.5	1173	601	507.5	708	3080	730	539	1313	1118	522	596	471	924	1031	550	612	391	1873	584	310	920	490	1007	368	314	768.5	398.5	378	510	373.5	431.5	487.5	525	491	488	128.5
HC10	280	971.5	233	806	328.5	790	451	321	390	632	9413	1478.5	1447	915.5	474	598.5	713	1806.5	643	559	616	1339.5	269	303	634.5	625	1014	989	487	295.5	1895.5	410	974	511	904	898	256.5	267	769	362	303	527	411.5	360.5	399	479	1852	708	143
HC10	326	2223	296	936.5	309	953	411.5	291.5	371	696.5	9845	1479	1354.5	1147	491	757	967	2268	770	614	978	1062	306	295	638.5	707	1203	1136	450	381	2154	391.5	1186	693.5	1060.5	1113	302	331.5	769	588	324	533	350	393.5	465	500.5	2495	749	118
HC11	2029	3289.5	380	1064	446	9009	1278	1652	1975	800	7166.5	1365	1265	1953	1385	594	1274.5	1042	496	1455	2010	2340.5	2153.5	1944	1203	5839	1537.5	480	594	444.5	1621.5	1009	1953.5	1094	716	1597.5	266.5	268	912	1142.5	1437	2431	679	858	1733	2140.5	733.5	830	208
HC11	1792.5	3637	660	1280	563	9174	1413	1914	2679	1043.5	10596	1523	1249	2366	1731	737	1620	1166	594.5	1561	2224.5	1761	2172	1570	1385	9290	1474	592	673.5	654	1474	1062	2028	1375	713.5	1677	252	273	971	1321.5	1479	2408	662	1152	1544.5	2824.5	647.5	932	286
HC12	1141	4130	408	728.5	386	3881	850.5	1444.5	1397	549.5	8630	403	1220	688	336	398	412	597	423.5	1105.5	1598	3438	1339	2357.5	1270.5	3107.5	1430	417	620.5	509	2468	696	722	509	552.5	375	227	220.5	637	702	952	1590	571	667	865	1641	493	608	147
HC12	1331	4930	707	1051	506	5623	1073.5	1318	2297	741.5	11823	509.5	1389.5	961.5	461	554	568	807.5	463	1490.5	2084.5	3486	2404.5	3147	1439	4913	1544	537	726	580.5	3383	867.5	896	780	744.5	494.5	239.5	245	752.5	989.5	1193	1895	626	920	1361.5	2319	602.5	788.5	151.5
HC13	2058	3799.5	1284.5	1689	717	5348.5	1239	1644	2063	2068	10246	1305	1652.5	1908	1473	827	1383	5751	1020	7465	2151	2940	1984	1491	1912	4233	1434	1259	1517	637	1865	1265	1216	2107	1100.5	1659	655	274	4039.5	2847	2160	1788.5	575.5	929	1150	1884	603	886	493
HC13	2789.5	3801	1053	1755.5	891.5	6606.5	1487	2068.5	2794	2354	7193.5	1383.5	1705.5	2117	1490	1115	1234	5925	985.5	7616	2284	2969	3054	1850	1347.5	4982.5	2382	1346	1484	664	1958	1373.5	1219	2352.5	1257	1680	403	400	4163	1840.5	2215	1971	692	926	1019	1998	663	858	475
HC14	1079	2616	412	698	328	4206	756	1194	1131	661	2682	540	986	520	372.5	418.5	575	554	514	830	994	1540.5	1122	907.5	633	2734	1258	482	545	442	792.5	844	509	2537.5	515	724	251	338	565	530	514	1218	618	762	925.5	1376	501	819.5	170
HC14	1669	3565	382	865	276	4078	780.5	1352	1115	783.5	2608	510	1009	585	441	423	705.5	511	578	891	1015.5	1630	1394	599	654	2793	1127.5	546.5	633	327	1028	904	625	3146	514.5	859.5	251	360	417.5	600	638	1446	629	792.5	825	1656	508	870	188
HC15	416	2346	432	485.5	181.5	416	395	420	436.5	2126	9793	482	1317	533	1638.5	532.5	572	677	616	455.5	648.5	561	346	365	353	573	913	486	697	309	2674	435	242.5	512.5	427.5	974	207	246	543	369.5	399	519.5	330	351	387	407	419	378	113.5
HC15	430.5	2792	460.5	463.5	197	544	425	448	484	2685	10819	512	1416.5	760	1721	618	631	722.5	731.5	640	645.5	687	397	460	410	686	1056	603	770	351	3275	469	293	656.5	463	1116.5	277.5	281.5	547	472	486	561.5	426.5	366.5	401	455	507	431	105.5
HC16	3440.5	6086.5	599	5684	994	8046	2516.5	3562	3721	2366	12127	3567	4153.5	1139	550	721	1280	1132	490	1312	4326	6280.5	3911.5	2679.5	1488	7741	2561	1580.5	5196	2460	4845.5	2365	1145	1653.5	1158	886	2265.5	267	1372.5	2037	2309	7617	2878	10473	7031	11351	683	2302	462
HC16	3923	9328	1247	7059	789	7958	2558.5	3069	3803	2379	13722.5	3265	5665	1106	568.5	710	1268	1043	607	1326	4846	6272	4095	2412	1990	8885	1209	1446	5083	2561	4735	1894.5	1386.5	1284	988.5	1172	2179	295	1622	1459	2946	7196	3031	10123.5	7102.5	11422	668	2517	440
HC17	9525	13707	996.5	6912.5	2981	24887	5811	10072	9335	3576	15382	3170	4835	5582	627	913.5	1864	1360.5	695.5	4961	6505	8854	8599	5846.5	5442.5	13752	1894	1821	5617	3487	3781	4322	2256.5	6764	5209.5	1214	2549	283	2039.5	3917.5	4239	8022	4415	11512	7412	11311	1133	2835	433
HC17	11431	9103	1468	6964.5	1882.5	19740	4663	11918	7814	3321.5	15269	3492	5247	5140.5	644.5	913.5	1727	1443	877	5166.5	7001	9104	8320.5	5926.5	3417.5	23141	2159	1839	5988	3612.5	4214.5	5094	2230	8488	6665	1351	2459	266	2252.5	3096	4530	9148	4455	8963	8489	11829	1251.5	2760	436
HC18	4458	7176	1207	6386	1635	10621.5	3177	3620	5474	3039	10132	3336	4091	1249.5	1047	925	1324	1260.5	953	1680	6338	5029	3898	5020	2807	10167	2548	1790.5	3664	2760	3194.5	2618	1999	2348.5	806	1236	1329	370.5	2016	2337.5	3227	7847	2844.5	8349	7294.5	10698.5	1847	2645	400
HC18	4309	9141	1404	7703	1426	13269	2461	4545	4324	3850	10160	3081	4332	1199	1307	933	2073	1377.5	1016	2154.5	5087	7282	5220	3439	3388	14044	7525	1985	5954.5	3337	3434	2184	1876	3003	1021.5	1824.5	2474.5	284.5	2741	2878	2563	7360	3457	9551	7267	12254	1902.5	2952	410
HC19	4297	7368	1122	7745	1772	11342	2901.5	3661	2682	2178	9532	2788	4045	1467	670	1193	1531	955	734	1332	6306	7430	3881.5	2761	2201	9284	2326.5	1423	4905	2871.5	2836	2085	2148	1541	957	1571	2219	260	1486	2182.5	2617	7100.5	3343	9495	6421.5	10767.5	670	2524	384.5
HC19	5141.5	7493	976.5	8221	1831	9528	2436.5	3752	4352.5	2133	11149.5	2509	3430	1112	739	968	1509	1035.5	662	1546	4229.5	5453	4592	3019.5	2728	10117	2232	1553.5	4772	2891	2792	2301.5	1763	1752	1068	1352.5	2085	259	1825	2312	1966.5	6757	2989	9387	6798.5	11464	672	2092	372
HC20	4667	11023	1662	6930	1219	18062	3062	5974	5433	2805	13879.5	3033.5	4091	1585	1637	848	1646	1478.5	522	1699	5226	8342	7763	5445.5	2427	9083.5	4121	1270	4634	2235	3477	2810	8577	3410	1115	1224	1618	327	1605	3863	4143	6399	3536	7302	6258	8826	944	1764	382
HC20	7119	9147.5	1553	6324.5	1885	17338.5	2811	6050	4887.5	3146	14804	3172.5	5591	1510	1614.5	824	1671	1421	498	1783	3367	6967	6618.5	3321	2209	19453	13526	1414.5	4341	2266.5	3851.5	2500	8030.5	3640.5	1797	1392	1775	314	2014.5	3577.5	4115	7095	2916	8243	7209	9239.5	1071	2431	428
HC21	2895.5	6415	986	5813	615	5469	1987	2388	3355	2184	12468	2521	3235	800	613	501	1076	659.5	430	1154	3910.5	3532	4652.5	1837	1261.5	3956.5	1551.5	1247	4275.5	2116	3056	1418	1495	704	698	1777	1499	231	1241	1723	2895	6635	2107.5	7051.5	5347	9818.5	799	1833.5	251
HC21	2794	7419.5	1171	7255.5	985	7042	3124	2572.5	3862	2174.5	9131	3622	3492	1173	629	754	1107	798	747.5	1802	4779.5	5311	3871.5	2171	2371	5574.5	1679	1746	5018	2615	3330	1034	1275.5	1290	1050	2621.5	1887	221	1616	1824.5	6502	7354.5	2932	9861	7200.5	12754	785	2216	295
HC22	4278	4882	1008	4482	1794.5	7813	2127	4142	5573.5	2168	14606.5	2180	3177	992.5	788	798	1134	1203.5	511	1315	2734.5	5597	4007	3312	1553.5	9182	2233	1097	4144.5	2148	1961	3232	1941.5	1549.5	987	679	1240	200	1381	3210	3381.5	5111	1837	6315	4699.5	7130	1341	1612	262
HC22	4989	10431	1337.5	6804	2043.5	17419	4602	7645	7123	3799	11480	2821	3857	1192	1124.5	896	1747	1494.5	557	1819	6576	8563	5775	4335	2568	15442.5	2522	1536.5	5840	3454.5	3645	3853	2327	2111	2811	886	2436	356.5	2761	3998	5376.5	7990	3732	10434	5503	11058	1707	2827.5	413
HC23	3859	4976	1372.5	7856	2125	6551	2531	3294	5298	2685	10448	3224	3979.5	1176.5	814.5	976.5	2035.5	1377	777	1921.5	5003	7236.5	3804	3257	3667	8142	2993	1952	5696	3215	3297	2396	1622	1110.5	1125.5	2118.5	2299	328	1649	2243.5	2694	6937.5	3153	9158	6263	9901	2584	2263	447
HC23	3961	5448	1011	7326	1380	8301	2500	3763	3815.5	2557.5	12123	3329.5	5760.5	1026.5	657	948.5	1712	1318	755	1894	5775	6057	4918	4040	3809.5	7932.5	1555	1782	5480	3088	2868	2412.5	1708	1885	1208.5	2132	2354	322	1776	2649	2646	7069	3698	10065	7405	10844	2908	2674	417.5
HC24	10979	13323	1186	6263.5	1389	20222	4685	8454	9215.5	2771.5	13886.5	3713.5	3449	1104	634	995	2104.5	1102.5	704	1608.5	4022	10853	8384	6142.5	2662	15368	4355	1536.5	5357	2863	5460	3505	2823	3259.5	2385.5	1678	2029.5	338.5	1504	2932	4842	7620	3647	8748	6825	8391	1823	2385	313
HC24	11751	14874	1296	5979	1341	14237.5	4994	11892	11819	3847	17626	3745	3801	1358	614	832	2388	1156.5	868.5	1390	4959	10537	8809	5735	2936	14629.5	2649	1532	5917	2675.5	4611	5284	3755	3047.5	2370.5	1656.5	2470.5	277.5	1839	4776	6888.5	7977	4868	9164	7397	11305	2240	2690.5	356.5
HC25	9087	9735	827	8907	2186	11632	4519	6620.5	9363	17740.5	9302	3604.5	4732.5	2405	821	1047	1602	1053	964	1343	7539	8662.5	6844.5	3604	4199	12428	9484	1752.5	6122	3260	3677	4209	12331	1841	1866	1678	2480	280	3054	2844	4203	7581.5	3769	12011	8054	13055	1967.5	2881	472.5
HC25	8342	12335.5	1024	9801.5	2176	16098	6966.5	10263	10905.5	17993	10377	4439.5	4608	2323	907.5	1068	1892	1050	853.5	1659	9415.5	10783	8438.5	6078.5	3229	11035	2044.5	1917.5	6172	3650	3765	5029	14988	2961	2416	1850.5	2594	315	3472	4741.5	4676	8887	3685	11258	8079.5	13274.5	1906	3083.5	417
HC26	4224	7233	548	6276	472	2786	2882	3476.5	4408	2371	9835	4992	5653	1816	621.5	627	1325	1085.5	724	5125	7539	7019	3581	2578	1578.5	3455	839.5	2244	10251	5558	4015.5	3335	1246	850	868	1404.5	4089	385	2177	2821.5	2288	7693.5	3499	10510	8616.5	11560	782	3322	440
HC26	4664	8596	411	8495	655.5	2924.5	3861	4232.5	4736.5	3569	10907.5	5108	7337	1943.5	854	711.5	1544	1554	450	6669	4824	7073	2994	4239	1674	3075.5	2312	3001	10576.5	6611	4489	2657	1257	1560.5	1058	1708	4144	671	2892	2601.5	1443	10108	6077.5	12714.5	9322.5	13024	1349	3766	550
HC27	3434.5	8282	2536	7261.5	728	11635.5	4032	3112	4448	4547	12485	3976.5	3387	2827	935	1284	1812	1211	989	1725	4825	16281	7007	5572	7994	9692	3036	1722	6299.5	3498	4183	2364.5	1919	1677	1597	1829	2240	350	2717	3042.5	4003	8417	3721.5	8410	7295	10128	1046	2145.5	318
HC27	2912.5	7058	1852.5	7148	725	9929	3014	4201.5	4150	6050	10341	4143.5	4167.5	2689	765	1215	1371	1088	1042	1698	6844	14055	9536	2846	8331.5	12689	3456	1218.5	6147	3397	3879	2588	2414	1775	1567	1247.5	1841	298	2204.5	3647	3017.5	7378.5	3420.5	9477.5	6521	11090	946	2692.5	420.5
HC28	2268	3812	792	7368	1621	2071	1900.5	2121.5	2850	3195.5	6353	3919	6066	1783	1188	1199	1683.5	3162	8122.5	1453.5	4774	4474	2149	1745	1375	2340	2491	2948	6496	3275.5	3438	1543	944.5	2389	995	2731	1933.5	382	2593	12866	1720.5	7514	4066	9225	7091	7862	1516	3063.5	453
HC28	2181	3838	715	6041	989	1616	1573.5	2359	2838.5	2708	6461.5	3582	4748.5	1643	1287	1350	1481.5	2995	1357	1730	3795	4279	1951	2166	1261.5	1891	1519	2184	5687	3035.5	3238	1577	892	1940	799.5	2642	1883	409.5	1814	7508	1713	6835	3975	9331.5	7582.5	9923.5	1546.5	3138	432
HC29	1839	2171	838	5585	514.5	2163	1894.5	2465.5	2447.5	2972.5	7743	3091	3300	1538.5	1132.5	2996	1637.5	1156	538	1106	4272.5	4983	2092	1668	1389.5	2195.5	NaN	1498	4137	2229	3014	1794	814	933	1014.5	1281	1426.5	312	3021	2536	1337	2926	3309	6741	5977	10203	981	2148	288
HC29	3016	6752.5	747	5265	604	4566	1928	2827	3655	3383	12307	3963	5105	1710	826	4666.5	1936	1363	854.5	1066	5372.5	3816	3242	2450.5	1654.5	3315	2424.5	1580.5	5530	3946.5	4072	1920	773	1693	1032	1693	1990	380	3303.5	2260.5	2113	7567	4644.5	9079.5	7197	10845	1438	2854	295
HC30	4696	8752	1662	5148	1108	8611	2664.5	6666.5	7874.5	2603.5	7115	3111.5	2721.5	1108	502	1280	1788.5	693	576	1096	4851	8555	3724	3321.5	1814	9107.5	1090	1154	3844	2435	3360	2600	991	40410.5	1673	1236	1743	210	1394	4840	2617	5735.5	3118.5	5258.5	5492	9170	834	2050	250
HC30	7384.5	10060	1681	5199	1002	10246.5	3833	6815	6662.5	2216	11586	2664	4840	1084.5	560	1263.5	1783.5	857	626.5	1216.5	7576.5	8525	5800	4308	1571	8138.5	7620	1211	4234	2622	3219.5	3457.5	1486.5	70089	2274	1279	1879	219	2409	4145	3537	7021	3005	7843	7454	10484	953	2386	165
HC31	1110.5	3700	891	9317	172	1893	1070	1163	1569.5	1902	6120	2833	3041.5	868.5	479	747	1981	1209	1102	1008.5	6254	2567	899	1319	645	1644	1120	1687.5	3863.5	1892	2549	1198	342.5	1101	1102	944	1243	307	1324.5	1476	1005	4433	2370.5	4472.5	4954	6326	767	1399	192
HC31	1747.5	2969	557	12909.5	283	1878	1348	1769	2016	2398	6736.5	2933	3443	1099.5	676	955.5	2998	1650	1391	1197.5	2335.5	2612	1682	1749	848.5	2172.5	1754	2658.5	3870	2231	2609	1317	506	1478	907	1092	1504	316.5	1660	1258	1359	5082	2085	6201	4117	6394	920	1704.5	222
Scl-70	8668.5	9869	2253	8681	3210.5	39549	6799.5	9199	8200	5995	10302	3887	4730	3536	2450.5	3087	3703.5	2883	4237.5	4114	10733	9826.5	6598	4537	5143	19717	7324.5	3823	4381.5	4274.5	4125	4846.5	3039	4998.5	3138	4744.5	1673	907	2733	5262.5	4242	12238	8377.5	9961.5	11638	13382.5	1975	2974.5	151
Scl-70	8385.5	14993	3002	9914	2849	43375	6346.5	10390	7523	7465	14035	5060.5	4418	4726.5	3675	2286	5895	4679	6765	6442	7818	10257.5	7268	5202.5	5240	12636	6604.5	3224	5453	4994	5678.5	4685	3688.5	4032	2766.5	5206	3037	1590.5	3805	6418	5320	16787	7307	10489	12406	15818.5	2738	4138	123
Mitochondrial	1896	8556.5	1811	3747.5	980.5	4267.5	2284	3322.5	2539	1902.5	3884	2394	1439	2928	1364.5	1037	1203.5	2225	1012	1738.5	1471.5	2358	2044.5	2360.5	2580	4296.5	1806.5	1317.5	2516	2012.5	2060	5388	49269	1922	1848	1156	1496.5	526	1822.5	1857.5	3590	4900	2147.5	4553	4017	6547	878	1515.5	76
Mitochondrial	2029	5204	695.5	3367.5	964	3276	2113	1293	2113.5	1723.5	4207	1543	1284.5	1983.5	1136.5	1422.5	1069	1760	645	1609	3106	2857	2257	1903	2314	471.5	685.5	1404.5	2218	1575	1982	5123	39686	1520	1243	1085	1475	245.5	913	1827	2709.5	4694.5	2119.5	4885	3217	6887.5	828	1097	120
RNP	3743	8924.5	1770.5	10598.5	2531	4069	3130.5	3223.5	3941.5	2438	8631.5	3548.5	2592.5	1797	2075	2995.5	2641	1714	1838	3011	4269	6020.5	2725.5	37492	8591	29747.5	7377	1682	4584.5	4312	3581	2210	1351.5	42214	4788.5	1258	2765	271	1924	3872	3240	9819.5	4474	9257	7747	12448	11315	2202	96
RNP	3187	9715	1988.5	10897.5	1858	4241	3330.5	4978.5	3737.5	2867	8315	4150.5	3111	2563	2869.5	4202	1961	2268	3583.5	3701	5562	5696	2810	46615	12846	41065.5	8797	1265.5	5608.5	5475	4385	1897.5	1063	58334.5	4702	1619	3444	197	2252	6557	3588	13250	3724	13304	11167.5	14673	10710.5	1991	112
Centromere	1835	4940	446	65010	57232	2314	1367	1864	2338.5	1918	3372	1514	2281	940	1116	867.5	1374	1626	1108	1768.5	3549.5	3374	1796.5	1241	1251	2892	1678.5	1145	2303.5	2665.5	2514.5	1103	737.5	766	653.5	1633.5	1201	329	1727	1564	1948	10118.5	3359	8133.5	7634	11196.5	1417	1908	100
Centromere	1251	4323.5	253	61023.5	54324.5	2094	1060	1281	1497.5	1721	3077	1297	1517	781	708	726	1068	1066	799	1696	1391	2399	1170	785	755	1843	1640	759.5	2094	2466	1574.5	892	534	503.5	373	1158	886	293	993.5	660.5	1082	8098	2237	5679	6687	9295	1166	1338	127
Thyroglobulin (TG)	5334.5	9530	781	2967	895.5	5405	3703.5	6557	6724	1170	6667	1551	1885	1855.5	1158	579	764	637	578	7501.5	5316	5764	2976.5	3070.5	1453	4859.5	1173	676	1922	1731	2115	2220.5	1571.5	81234	34872	1512.5	1920.5	198	1159	2318.5	2507	5584	2047	5456.5	4253	6570	638	1035.5	109
Thyroglobulin (TG)	6712	8227	590	2897	879	5169	3355	6067	6639	1161	5725	1435.5	1455.5	2052	1035	557	773	739	566.5	7366.5	4147.5	6226.5	3313	3722.5	1367	4952	2938	743	1676.5	1465	2003.5	2069	1055	73582	36871.5	1313	1721	200	1128	2487	2731.5	5139	1684.5	4632.5	3930	5662	637	1073	103
Ro/SSA	1770	4503	1603	4690.5	666	4329.5	1522	1843	1899.5	1128	9995	1164.5	2080	1652.5	721.5	583	712	2178	469	1467.5	9203	30724	4388.5	2073.5	2151	3663	1512	601	1603	1687	2296	985	1129	1002.5	673.5	746.5	982	184.5	791	1392.5	1225	9690	3689	7135.5	8083	9395	4400	1002	81.5
Ro/SSA	2752.5	7108.5	1799.5	6035	670	6055.5	1374	1967.5	2231	1420	9738.5	1266.5	2207	1862	797.5	642	788	2721	498	1524	6518.5	37388.5	8257	2196	2278	5291	1775.5	723	1692	1810	2816	985.5	1127.5	1101	616	917	1095	179.5	826	1371	1879	11974	4324	8371	10057	12395.5	4873	1049.5	86
La/SSB	928	3976	685	3338	1181	1151	1164	858	1043.5	1197	9207	1445	1986	1504.5	373.5	1770	829	862	808	805.5	3992	16358.5	56853	1300	1622	1404.5	1075	1459	1975	2105	2902.5	717.5	505	1501	1130	734	1164	195	779.5	623	1266.5	2037	848	3736	1692	4379	5076	874.5	113
La/SSB	822	7800.5	566	2706.5	1081.5	862	1026	873	955	1220	7254.5	1458	1636.5	1268	314	1276	540	667	815.5	711.5	3088	17104	60851	1400	1570	1080	783	1097.5	2003.5	1986	3129	767	515	1101	957	669	1023	155	850	532	866.5	1830.5	760	3331	1887	4608	6465	803	86
Histone	1522	6470	5164	12492	2147.5	3796	2975.5	1784.5	2412	38055	6501	17557	3374	4203	3639	1042	1058	2439.5	1047	2742	9425	35573	7716.5	23026	27599	12697	13089.5	2216	3192	2795.5	7308	2117	1427.5	1172	1040	917	1168	198	2317.5	2292.5	9528.5	11495	5222.5	7302	8515	9699	8610	1536	137
Histone	1493.5	6363	6484	13215.5	2211	3592	2315	2081	2010	41916	4851	18637	3513.5	5016	3661.5	904	1271	2333	959	2471	7399	41697	8473	27852	37331	12771	5652	2410	3432.5	2939	9477	1483.5	1475	1187	988.5	880	1130	246	2040	2237	10968	12070	4983	7795.5	11791	9801	9681.5	1675	124
APS-1 (1)	NA	NA	NA	NA	NA	NA	NA	NA	NA	NA	NA	NA	NA	NA	NA	NA	NA	NA	NA	NA	NA	NA	NA	NA	NA	NA	NA	NA	NA	NA	NA	NA	NA	NA	NA	NA	NA	NA	NA	NA	NA	NA	NA	NA	NA	NA	NA	NA	NA
APS-1 (2)	NA	NA	NA	NA	NA	NA	NA	NA	NA	NA	NA	NA	NA	NA	NA	NA	NA	NA	NA	NA	NA	NA	NA	NA	NA	NA	NA	NA	NA	NA	NA	NA	NA	NA	NA	NA	NA	NA	NA	NA	NA	NA	NA	NA	NA	NA	NA	NA	NA
APS-1 (2)	NA	NA	NA	NA	NA	NA	NA	NA	NA	NA	NA	NA	NA	NA	NA	NA	NA	NA	NA	NA	NA	NA	NA	NA	NA	NA	NA	NA	NA	NA	NA	NA	NA	NA	NA	NA	NA	NA	NA	NA	NA	NA	NA	NA	NA	NA	NA	NA	NA
APS-1 (3)	NA	NA	NA	NA	NA	NA	NA	NA	NA	NA	NA	NA	NA	NA	NA	NA	NA	NA	NA	NA	NA	NA	NA	NA	NA	NA	NA	NA	NA	NA	NA	NA	NA	NA	NA	NA	NA	NA	NA	NA	NA	NA	NA	NA	NA	NA	NA	NA	NA
APS-1 (3)	NA	NA	NA	NA	NA	NA	NA	NA	NA	NA	NA	NA	NA	NA	NA	NA	NA	NA	NA	NA	NA	NA	NA	NA	NA	NA	NA	NA	NA	NA	NA	NA	NA	NA	NA	NA	NA	NA	NA	NA	NA	NA	NA	NA	NA	NA	NA	NA	NA
PAP	NA	NA	NA	NA	NA	NA	NA	NA	NA	NA	NA	NA	NA	NA	NA	NA	NA	NA	NA	NA	NA	NA	NA	NA	NA	NA	NA	NA	NA	NA	NA	NA	NA	NA	NA	NA	NA	NA	NA	NA	NA	NA	NA	NA	NA	NA	NA	NA	NA
PAP	NA	NA	NA	NA	NA	NA	NA	NA	NA	NA	NA	NA	NA	NA	NA	NA	NA	NA	NA	NA	NA	NA	NA	NA	NA	NA	NA	NA	NA	NA	NA	NA	NA	NA	NA	NA	NA	NA	NA	NA	NA	NA	NA	NA	NA	NA	NA	NA	NA
AMI (1)	NA	NA	NA	NA	NA	NA	NA	NA	NA	NA	NA	NA	NA	NA	NA	NA	NA	NA	NA	NA	NA	NA	NA	NA	NA	NA	NA	NA	NA	NA	NA	NA	NA	NA	NA	NA	NA	NA	NA	NA	NA	NA	NA	NA	NA	NA	NA	NA	NA
AMI (1)	NA	NA	NA	NA	NA	NA	NA	NA	NA	NA	NA	NA	NA	NA	NA	NA	NA	NA	NA	NA	NA	NA	NA	NA	NA	NA	NA	NA	NA	NA	NA	NA	NA	NA	NA	NA	NA	NA	NA	NA	NA	NA	NA	NA	NA	NA	NA	NA	NA
AMI (2)	NA	NA	NA	NA	NA	NA	NA	NA	NA	NA	NA	NA	NA	NA	NA	NA	NA	NA	NA	NA	NA	NA	NA	NA	NA	NA	NA	NA	NA	NA	NA	NA	NA	NA	NA	NA	NA	NA	NA	NA	NA	NA	NA	NA	NA	NA	NA	NA	NA
AMI (2)	NA	NA	NA	NA	NA	NA	NA	NA	NA	NA	NA	NA	NA	NA	NA	NA	NA	NA	NA	NA	NA	NA	NA	NA	NA	NA	NA	NA	NA	NA	NA	NA	NA	NA	NA	NA	NA	NA	NA	NA	NA	NA	NA	NA	NA	NA	NA	NA	NA
AMI (3)	NA	NA	NA	NA	NA	NA	NA	NA	NA	NA	NA	NA	NA	NA	NA	NA	NA	NA	NA	NA	NA	NA	NA	NA	NA	NA	NA	NA	NA	NA	NA	NA	NA	NA	NA	NA	NA	NA	NA	NA	NA	NA	NA	NA	NA	NA	NA	NA	NA
AMI (3)	NA	NA	NA	NA	NA	NA	NA	NA	NA	NA	NA	NA	NA	NA	NA	NA	NA	NA	NA	NA	NA	NA	NA	NA	NA	NA	NA	NA	NA	NA	NA	NA	NA	NA	NA	NA	NA	NA	NA	NA	NA	NA	NA	NA	NA	NA	NA	NA	NA
[truncated: 48 more columns]

## Sheet: Figure 2a
Figure 2 Raw MFI Data
Sample	Bare Bead	MDA5	Troponin I	MYH6	PL-7	JO1	MI-2
UP01 D0	4391	4617	5313	2021	1683	3039	17679
UP01 D0	6015	6685.5	7312.5	3012	2152	3868	24140
UP02 D0	1827	2675	3077	1285	701	1568.5	589.5
UP02 D0	2873.5	2683.5	4828	1654.5	1013	2106	715
UP03 D0	3093	2843	3731	2852	9425	1638.5	850
UP03 D0	2246	2911	3579	2679.5	10315	1326	823
UP04 D0	5949.5	5507.5	6655.5	3161	1965.5	4050.5	897.5
UP04 D0	3764	3986	5468.5	2013.5	14935	1902	800
UP05 D0	8911	10371.5	11796	6677.5	6385.5	6816	11903
UP05 D0	3873	2696	4298	1792	1014	1269.5	879
UP06 D0	7557	3775	4792	1850	1422.5	3074	1436
UP06 D0	5536.5	6680	8186.5	3449	2313	7061	888
UP07 D0	7022.5	4596	5465	2814	2408	1888	905.5
UP07 D0	6746.5	5270	9427	3147.5	1941	2889.5	790.5
UP08 D0	3302	3513	5875	2341	14811	1851	727
UP08 D0	4171.5	5349	6151	3020	1989.5	3395	844
UP09 D0	3261	2605	3541.5	2548	1852.5	3273	892
UP09 D0	3542	3299	4110	3650	2192	4086.5	980.5
UP10 D0	2721	6759	6203	2613	1976	6296	591
UP10 D0	6568	3306	3705	2059	1400	3250	1111
UP11 D0	10341	7273.5	10115	4144	8665.5	3250	2131
UP11 D0	13484	9272	11296	4819	9892	3794	2108
UP12 D0	4283.5	4793	6538	3022	1660	6834	1607
UP12 D0	4053.5	4241	5688	3095	1380	6718.5	1498.5
UP13 D0	4183.5	4915.5	7227	3086	1960	2646	1172.5
UP13 D0	5912	7077	9056.5	3444.5	2211	3736	1562
UP14 D0	7552	4581	5754	1743	910	1463	1757
UP14 D0	7058	5867	6741	2419.5	983	1708	2226
UP15 D0	2616	2693	3149	1843	1192	1350.5	843
UP15 D0	4367	4762	5531	3139	2032	2700.5	1739
UP16 D0	3902	1519	2683.5	1706.5	950	1391	697
UP16 D0	2943	1633	2943.5	1818.5	992	1569	672.5
UP17 D0	5401.5	2143	4205	1267	1322	3318	5806
UP17 D0	5586.5	2305	4665.5	1472	1314	2900.5	6930
UP18 D0	8941	4579	4998.5	2315	1924	1886	967.5
UP18 D0	11482	5732.5	7035	2933	2857	2473	1592
UP19 D0	2550.5	472	997.5	430.5	454	581.5	389
UP19 D0	4856	620	950	503	539.5	657.5	451
UP20 D0	7316	3125	5798	1710	1644	2947	871
UP20 D0	7030	3320	6714	1675.5	1865	3005	1047
UP21 D0	921	859	1627	579	1124	1586	581
UP21 D0	382.5	565	1108.5	337	421	642	414.5
UP22 D0	1735	1435	3749	1238	1426.5	3877	402
UP22 D0	1971	1958	4740.5	1396	1467	3810	396
UP23 D0	3850	2663	4573	1655	992	1623.5	462
UP23 D0	3674.5	3282	5362	1895.5	1243	1563	476
UP24 D0	4805	3750	5184	1499	1867	1464.5	671
UP24 D0	5600	3529	5483	1921.5	2192	1786	828
UP25 D0	1616.5	1551.5	3324	1496.5	2811	1405	304
UP25 D0	2205	1849.5	3459	1200	3289.5	1583	317
UP26 D0	5453.5	3301	5315	1807.5	1106	2317	1094.5
UP26 D0	6443	4077	5634	2066	1197	2552	1209.5
UP27 D0	2068	3649.5	3719	1679	1032.5	1654.5	464
UP27 D0	2929	5080	4344.5	2308.5	1345	2310.5	566
UP28 D0	3022	5512.5	6836	4482	1161	6169	1726
UP28 D0	6470	7821	8415	4825.5	1965	8404	2229
UP29 D0	5636	5035	5255	3306.5	1653.5	2011	1502.5
UP29 D0	6362	4823	6387.5	3044	1702.5	2273	1536
UP30 D0	6672.5	7067	8209	4350	2634	3299.5	1433.5
UP30 D0	7529	8396	9155.5	5351	3437.5	3934	1799
UP31 D0	8915	7984.5	8477.5	4223.5	2690.5	5345	1817
UP31 D0	13315	10101.5	9958	6992	4074	6939	2928
UP32 D0	2187	3802.5	4781	2823.5	1674	2262	1313
UP32 D0	2414.5	4526	5406	2844.5	2196	2758	1298.5
UP33 D0	4041	1894	3351	1937	1661	1367	432.5
UP33 D0	3567	2212	3789	2400	1999	1875	634
UP34 D0	1133	1327.5	2682	2113	1172	1557	500
UP34 D0	1251.5	1379	2693.5	2675	1155.5	1675.5	484
UP35 D0	10347	3869.5	5031	5540	1150.5	2314	2330
UP35 D0	8808	4022.5	6579	6574	922	2422	2370
UP36 D0	9809.5	1972	3267	1402	843.5	1039	865
UP36 D0	8666	1719	3543	1139	865	1198.5	985
UP37 D0	7263	3123	5603.5	1955.5	1157	1761	2274
UP37 D0	10825	2636	3852	1757	1086	1619	2603
UP38 D0	3762	5680.5	7286.5	2664	1280	2398	1587.5
UP38 D0	4142	4723	4463	1792.5	847.5	1590	1075
UP39 D0	67	58	128	97	124	72.5	122
UP39 D0	69	71	135	103	138	58	117
UP40 D0	4933	10900	13795.5	4820	4203	3671	1734
UP40 D0	6578	12183.5	13037.5	4763	3432	3508	1692
UP41 D7	4673	4503	4678	2143	1201	1626	994
UP41 D7	3242	4324	5096	2468.5	1432	2155.5	1347
UP42 D7	5220	1138	3117	1577	1394	3064	406
UP42 D7	6765	1406	2847	1847	1364	2878.5	543
UP43 D7	5969.5	6856	7221	3748	3092	2921	1427.5
UP43 D7	5522	7854	7747	4501	4542.5	3753.5	1673
UP44 D7	6606	6227	7252.5	3166	1923	17518	827.5
UP44 D7	4695.5	1809	2126	1242	652	1055	500
UP45 D7	605.5	980.5	1634.5	540	1042.5	1632.5	334.5
UP45 D7	772	1025.5	924	512	838.5	1620	327
UP46 D7	2587	2833.5	3466	3341	1692.5	1575	1153
UP46 D7	2662	2879	3300.5	3522	1782	1545.5	1098.5
UP47 D7	9764	3968	5426	2388	2057	3345	3119
UP47 D7	10967	3555.5	4709	2651.5	2708	2653	4185
UP48 D7	10461.5	9157	11361.5	4791	1547	3959	1242.5
UP48 D7	14146	9489	10786	4620	2053	4423	1398
UP49 D7	14542.5	6738.5	8729	4173	1914	3134	770.5
UP49 D7	13145	7780	9805	3475.5	2559.5	2511	915
UP62 D7	3626	3980	4527.5	3922	2772	5154	2469
UP62 D7	4317	5093	6963.5	4764	3010.5	5538	2984
UP62 D7	4031	3960	4261	3551	3530	3667	2619
UP62 D7	6017	5457	6993	4707	4977	5836	3746.5
UMR19 D6	1101	2018.5	2898.5	6727.5	624	1066	817
UMR19 D6	1135.5	1929.5	2782	7763	674	1137.5	965.5
HC01	283	165	263	232.5	225	213	157
HC01	729	228.5	329	323	243	253	188
HC02	135	197	244	234.5	210	143	185
HC02	103.5	198	283	243	207	164	174
HC03	262	372.5	968	273	305.5	233	318.5
HC03	308	376	1233	293.5	354	294	369
HC04	1038	2151.5	3052	1492.5	1646	1392.5	2132
HC04	1028	3109.5	3880	2809	2383	2024	3146
HC05	217	148	214	149	202	306.5	128.5
HC05	282.5	178.5	236	195	199	431	149.5
HC06	6076	818.5	1205.5	567	515	441	812
HC06	8358	1607	1393.5	822.5	723	770	1652
HC07	312.5	531	595	1266	941	1547	400
HC07	339	962	645.5	1708.5	1152	2044	509
HC08	627	1550	1824.5	1013	616	523.5	527.5
HC08	465	1783	1753.5	975	601	460.5	562.5
HC09	368.5	744	870	847.5	2334	419	556
HC09	497	862.5	1127.5	1173	3080	708	601
HC10	280	1478.5	1447	915.5	1806.5	713	474
HC10	326	1479	1354.5	1147	2268	967	491
HC11	2029	1365	1265	1953	1042	1274.5	1385
HC11	1792.5	1523	1249	2366	1166	1620	1731
HC12	1141	403	1220	688	597	412	336
HC12	1331	509.5	1389.5	961.5	807.5	568	461
HC13	2058	1305	1652.5	1908	5751	1383	1473
HC13	2789.5	1383.5	1705.5	2117	5925	1234	1490
HC14	1079	540	986	520	554	575	372.5
HC14	1669	510	1009	585	511	705.5	441
HC15	416	482	1317	533	677	572	1638.5
HC15	430.5	512	1416.5	760	722.5	631	1721
HC16	3440.5	3567	4153.5	1139	1132	1280	550
HC16	3923	3265	5665	1106	1043	1268	568.5
HC17	9525	3170	4835	5582	1360.5	1864	627
HC17	11431	3492	5247	5140.5	1443	1727	644.5
HC18	4458	3336	4091	1249.5	1260.5	1324	1047
HC18	4309	3081	4332	1199	1377.5	2073	1307
HC19	4297	2788	4045	1467	955	1531	670
HC19	5141.5	2509	3430	1112	1035.5	1509	739
HC20	4667	3033.5	4091	1585	1478.5	1646	1637
HC20	7119	3172.5	5591	1510	1421	1671	1614.5
HC21	2895.5	2521	3235	800	659.5	1076	613
HC21	2794	3622	3492	1173	798	1107	629
HC22	4278	2180	3177	992.5	1203.5	1134	788
HC22	4989	2821	3857	1192	1494.5	1747	1124.5
HC23	3859	3224	3979.5	1176.5	1377	2035.5	814.5
HC23	3961	3329.5	5760.5	1026.5	1318	1712	657
HC24	10979	3713.5	3449	1104	1102.5	2104.5	634
HC24	11751	3745	3801	1358	1156.5	2388	614
HC25	9087	3604.5	4732.5	2405	1053	1602	821
HC25	8342	4439.5	4608	2323	1050	1892	907.5
HC26	4224	4992	5653	1816	1085.5	1325	621.5
HC26	4664	5108	7337	1943.5	1554	1544	854
HC27	3434.5	3976.5	3387	2827	1211	1812	935
HC27	2912.5	4143.5	4167.5	2689	1088	1371	765
HC28	2268	3919	6066	1783	3162	1683.5	1188
HC28	2181	3582	4748.5	1643	2995	1481.5	1287
HC29	1839	3091	3300	1538.5	1156	1637.5	1132.5
HC29	3016	3963	5105	1710	1363	1936	826
HC30	4696	3111.5	2721.5	1108	693	1788.5	502
HC30	7384.5	2664	4840	1084.5	857	1783.5	560
HC31	1110.5	2833	3041.5	868.5	1209	1981	479
HC31	1747.5	2933	3443	1099.5	1650	2998	676

## Sheet: Figure 2b
Figure 2 Raw MFI Data
Sample	Bare Bead	RPP25 (Th/To)	Fibrillarin	U11/U12
UP01 D0	4391	1136	3354	4389
UP01 D0	6015	1440	4887	5469
UP02 D0	1827	413	1842	2160.5
UP02 D0	2873.5	746	2191	2752
UP03 D0	3093	1291	2551	3363
UP03 D0	2246	1409.5	2303	2640
UP04 D0	5949.5	1717.5	5708.5	5501
UP04 D0	3764	820.5	2973	3444
UP05 D0	8911	5125	8537	8000
UP05 D0	3873	1116	4717.5	4843
UP06 D0	7557	1051.5	5655.5	5802
UP06 D0	5536.5	1258	6126.5	6785
UP07 D0	7022.5	1048	6446.5	9415
UP07 D0	6746.5	1676	5866	8236
UP08 D0	3302	987	3296	3282
UP08 D0	4171.5	1277	4689	5947
UP09 D0	3261	1853	2634	2955
UP09 D0	3542	2618	5265	4490
UP10 D0	2721	949	3487	3908
UP10 D0	6568	1748	5292	4996
UP11 D0	10341	1851	11899	14079
UP11 D0	13484	2301.5	12949.5	17185.5
UP12 D0	4283.5	1122	5503	5243
UP12 D0	4053.5	1122	3369.5	5078
UP13 D0	4183.5	1788	4104	4596.5
UP13 D0	5912	1977	4923	5635
UP14 D0	7552	964	5443	5229
UP14 D0	7058	928	6789	8174
UP15 D0	2616	678	2898	3335
UP15 D0	4367	754	3928	4539
UP16 D0	3902	4930	2675	3181.5
UP16 D0	2943	4798	4586	2977
UP17 D0	5401.5	1346	4452	5734
UP17 D0	5586.5	807	5376	5524
UP18 D0	8941	2517	9258	8096
UP18 D0	11482	4534	11633	10710
UP19 D0	2550.5	265	2193	2165
UP19 D0	4856	571	4140	2336
UP20 D0	7316	1185	4617.5	5664
UP20 D0	7030	1505	6016.5	6439
UP21 D0	921	270	750	828
UP21 D0	382.5	176	418.5	485
UP22 D0	1735	361	1231	1264
UP22 D0	1971	432	1624	2169.5
UP23 D0	3850	835	3150	2929
UP23 D0	3674.5	897	2530.5	3719.5
UP24 D0	4805	1501	4671.5	4159.5
UP24 D0	5600	1575.5	6515.5	5555
UP25 D0	1616.5	375	828	1357
UP25 D0	2205	358	1572.5	2403
UP26 D0	5453.5	917	5881	5624
UP26 D0	6443	1135	6078	6355
UP27 D0	2068	626	2050	2605.5
UP27 D0	2929	842	2777	3256
UP28 D0	3022	1120.5	3551	3955.5
UP28 D0	6470	1436	5887	6673
UP29 D0	5636	861	8394.5	3846
UP29 D0	6362	1180	5098	5851
UP30 D0	6672.5	2770	4198	4318.5
UP30 D0	7529	4068	6692	8176
UP31 D0	8915	1628	6164.5	8861
UP31 D0	13315	3404	12713.5	11616
UP32 D0	2187	826	1867	2820
UP32 D0	2414.5	929.5	2517.5	2801.5
UP33 D0	4041	1002	2433	3243
UP33 D0	3567	2154.5	3430	3734
UP34 D0	1133	382.5	925	1280
UP34 D0	1251.5	472.5	1393	1200
UP35 D0	10347	3214.5	10813	10468
UP35 D0	8808	3660.5	11852	9710
UP36 D0	9809.5	547	8306	8314
UP36 D0	8666	758	8168.5	7779
UP37 D0	7263	1096	15554.5	14505
UP37 D0	10825	921.5	13096	12434
UP38 D0	3762	796	4369	5843.5
UP38 D0	4142	634.5	3313	4680
UP39 D0	67	77	68	94
UP39 D0	69	82	75	84.5
UP40 D0	4933	1686	6505	6646
UP40 D0	6578	1624	5798.5	6331
UP41 D7	4673	863	3090	2544
UP41 D7	3242	1261	3674	4084.5
UP42 D7	5220	424.5	4329	4931
UP42 D7	6765	1091.5	5873	5189
UP43 D7	5969.5	1739.5	6141	7676.5
UP43 D7	5522	1581	5908	4800
UP44 D7	6606	1305	5405.5	4155
UP44 D7	4695.5	1048.5	5374	4299
UP45 D7	605.5	229	538.5	746
UP45 D7	772	345	430	520
UP46 D7	2587	2076.5	4135.5	2392.5
UP46 D7	2662	2065	3131	2913
UP47 D7	9764	1229	6884	12086.5
UP47 D7	10967	1842.5	8967	13914
UP48 D7	10461.5	1808	9596	9524
UP48 D7	14146	1274	12094.5	9567
UP49 D7	14542.5	845.5	11897	11288
UP49 D7	13145	1066.5	15565	14823
UP62 D7	3626	2041	3720	4757
UP62 D7	4317	2266	4207.5	4626.5
UP62 D7	4031	1826	3840	5121
UP62 D7	6017	2638	4979.5	5418.5
UMR19 D6	1101	3488	940	1057
UMR19 D6	1135.5	4257	911	1024
HC01	283	153.5	340	276
HC01	729	151	414.5	499
HC02	135	100	155	177.5
HC02	103.5	103.5	171	195
HC03	262	147.5	325.5	297
HC03	308	174.5	441.5	381
HC04	1038	744	627	596
HC04	1028	669	1212	1268
HC05	217	89	159	215.5
HC05	282.5	110	236	226
HC06	6076	572	5151.5	5920
HC06	8358	1130	7238	7829
HC07	312.5	783	255.5	410
HC07	339	1040	346	566
HC08	627	921	511	1429.5
HC08	465	903	554	1546
HC09	368.5	305	415	487
HC09	497	324.5	481	582
HC10	280	233	321	390
HC10	326	296	291.5	371
HC11	2029	380	1652	1975
HC11	1792.5	660	1914	2679
HC12	1141	408	1444.5	1397
HC12	1331	707	1318	2297
HC13	2058	1284.5	1644	2063
HC13	2789.5	1053	2068.5	2794
HC14	1079	412	1194	1131
HC14	1669	382	1352	1115
HC15	416	432	420	436.5
HC15	430.5	460.5	448	484
HC16	3440.5	599	3562	3721
HC16	3923	1247	3069	3803
HC17	9525	996.5	10072	9335
HC17	11431	1468	11918	7814
HC18	4458	1207	3620	5474
HC18	4309	1404	4545	4324
HC19	4297	1122	3661	2682
HC19	5141.5	976.5	3752	4352.5
HC20	4667	1662	5974	5433
HC20	7119	1553	6050	4887.5
HC21	2895.5	986	2388	3355
HC21	2794	1171	2572.5	3862
HC22	4278	1008	4142	5573.5
HC22	4989	1337.5	7645	7123
HC23	3859	1372.5	3294	5298
HC23	3961	1011	3763	3815.5
HC24	10979	1186	8454	9215.5
HC24	11751	1296	11892	11819
HC25	9087	827	6620.5	9363
HC25	8342	1024	10263	10905.5
HC26	4224	548	3476.5	4408
HC26	4664	411	4232.5	4736.5
HC27	3434.5	2536	3112	4448
HC27	2912.5	1852.5	4201.5	4150
HC28	2268	792	2121.5	2850
HC28	2181	715	2359	2838.5
HC29	1839	838	2465.5	2447.5
HC29	3016	747	2827	3655
HC30	4696	1662	6666.5	7874.5
HC30	7384.5	1681	6815	6662.5
HC31	1110.5	891	1163	1569.5
HC31	1747.5	557	1769	2016

## Sheet: Figure 2c
Figure 2 Raw MFI Data		Figure 2c	Figure 2c	Figure 2c
Sample	Bare Bead	C1q	BPI	Beta 2 Glycoprotein 1
UP01 D0	4391	1563	3376.5	4004
UP01 D0	6015	2082	5426.5	5445
UP02 D0	1827	3704.5	2578	2394
UP02 D0	2873.5	4111	3561	2940
UP03 D0	3093	5408.5	2230	2800
UP03 D0	2246	5122	3067	2284
UP04 D0	5949.5	6002	4271	4852
UP04 D0	3764	1077.5	7444	2494.5
UP05 D0	8911	8266	15195	8402
UP05 D0	3873	1375	2485	3036.5
UP06 D0	7557	946.5	3025	3512
UP06 D0	5536.5	3736	5787	4784.5
UP07 D0	7022.5	1704	2080	3107
UP07 D0	6746.5	1838	3846.5	6966
UP08 D0	3302	1160	6756	2341
UP08 D0	4171.5	6782	4053	4711
UP09 D0	3261	897	4318	5672.5
UP09 D0	3542	948.5	4737.5	7546
UP10 D0	2721	2645	6965	4720
UP10 D0	6568	1136	2652.5	3644
UP11 D0	10341	3230	5861.5	4978
UP11 D0	13484	3589	6713	6314
UP12 D0	4283.5	1757	26415.5	4031
UP12 D0	4053.5	1582.5	25772	3738.5
UP13 D0	4183.5	1902	4159	3727
UP13 D0	5912	2504.5	4798.5	4785.5
UP14 D0	7552	686	6399	4288.5
UP14 D0	7058	835	7848	4196
UP15 D0	2616	857.5	1706	2375
UP15 D0	4367	1283	2565	4261.5
UP16 D0	3902	1370	2900	3534
UP16 D0	2943	1557	2777	4110.5
UP17 D0	5401.5	940	2969	5964
UP17 D0	5586.5	889.5	3128.5	5463
UP18 D0	8941	4104.5	6239	4233
UP18 D0	11482	5066	8259	5410.5
UP19 D0	2550.5	599	802	989
UP19 D0	4856	576	781	980
UP20 D0	7316	6783.5	17534	7800
UP20 D0	7030	8038	20016	7719.5
UP21 D0	921	571	2517.5	3613
UP21 D0	382.5	334.5	1065	1335
UP22 D0	1735	628.5	5916.5	6266
UP22 D0	1971	775	7398.5	6490.5
UP23 D0	3850	2060	10759	3011
UP23 D0	3674.5	2694	13355.5	3036.5
UP24 D0	4805	908.5	16454.5	3282.5
UP24 D0	5600	1037	15578	3558
UP25 D0	1616.5	1008.5	4512	2893.5
UP25 D0	2205	1008.5	3709.5	2794
UP26 D0	5453.5	2607	11902.5	3875
UP26 D0	6443	2699	14347	4161
UP27 D0	2068	1383.5	2823	2092
UP27 D0	2929	1762	3378	2613
UP28 D0	3022	2496	4219	3674
UP28 D0	6470	3022	5421	6336
UP29 D0	5636	1056	4063	3631
UP29 D0	6362	1055.5	3412.5	3822
UP30 D0	6672.5	2455	3862	5744.5
UP30 D0	7529	2781	3781	5936
UP31 D0	8915	4566.5	5654.5	5634
UP31 D0	13315	7212.5	9623	7833
UP32 D0	2187	1975	5622	2061
UP32 D0	2414.5	3249	6268	3312
UP33 D0	4041	562	23335	2398
UP33 D0	3567	715.5	31151	2671.5
UP34 D0	1133	1612.5	8410	2963
UP34 D0	1251.5	1866	9446.5	3500
UP35 D0	10347	1484	2978	4650
UP35 D0	8808	910.5	3665	5258
UP36 D0	9809.5	1066	2754	2588
UP36 D0	8666	1130	2513	2189
UP37 D0	7263	1592.5	1391	3079
UP37 D0	10825	1499	1879	3139
UP38 D0	3762	738.5	2738	4386
UP38 D0	4142	521	2302	2978
UP39 D0	67	144	73	100
UP39 D0	69	141.5	73	93
UP40 D0	4933	4458.5	7761.5	7836
UP40 D0	6578	4017.5	7524	6174
UP41 D7	4673	2442	3685	4523.5
UP41 D7	3242	2580	5094	4492
UP42 D7	5220	1396.5	3820	8165
UP42 D7	6765	1338	4928	7325.5
UP43 D7	5969.5	10844	6827	4434
UP43 D7	5522	12255	6293	6178
UP44 D7	6606	1293	14007	4987
UP44 D7	4695.5	980.5	1905.5	2987
UP45 D7	605.5	594	47235.5	3508
UP45 D7	772	569.5	52658.5	4394
UP46 D7	2587	979	3208	3850
UP46 D7	2662	1292	4006	3670
UP47 D7	9764	1566	3153	4012.5
UP47 D7	10967	1583	3876	3251
UP48 D7	10461.5	1437	3929.5	7147
UP48 D7	14146	1967.5	4943.5	8537
UP49 D7	14542.5	1245	2836	6340.5
UP49 D7	13145	1148	3295	6565
UP62 D7	3626	2283	44716	9654
UP62 D7	4317	2580	47290	9456
UP62 D7	4031	2361	21703	4915
UP62 D7	6017	3449	29714.5	6163
UMR19 D6	1101	764.5	3329	1276
UMR19 D6	1135.5	720	3678	1439.5
HC01	283	204	207	236
HC01	729	208.5	205	271.5
HC02	135	191	393.5	198
HC02	103.5	181	524	209
HC03	262	1486	1211	483
HC03	308	1627	1268.5	513
HC04	1038	922	1462.5	1830
HC04	1028	1042	1705	2351
HC05	217	279	173	179.5
HC05	282.5	351.5	245	212
HC06	6076	592.5	7915	994
HC06	8358	756	11116	972
HC07	312.5	529	2713	559
HC07	339	588	3673.5	670
HC08	627	4997	3899	626
HC08	465	4953.5	3612.5	559
HC09	368.5	413.5	889	396.5
HC09	497	491	1048.5	488
HC10	280	1852	17200.5	708
HC10	326	2495	20176	749
HC11	2029	733.5	6177.5	830
HC11	1792.5	647.5	6545	932
HC12	1141	493	3400	608
HC12	1331	602.5	5015.5	788.5
HC13	2058	603	7411	886
HC13	2789.5	663	7066	858
HC14	1079	501	9069	819.5
HC14	1669	508	9403	870
HC15	416	419	2291.5	378
HC15	430.5	507	2734.5	431
HC16	3440.5	683	7943.5	2302
HC16	3923	668	10420.5	2517
HC17	9525	1133	4669	2835
HC17	11431	1251.5	4429	2760
HC18	4458	1847	8892	2645
HC18	4309	1902.5	6931	2952
HC19	4297	670	5423	2524
HC19	5141.5	672	5945	2092
HC20	4667	944	6042	1764
HC20	7119	1071	6110.5	2431
HC21	2895.5	799	2969	1833.5
HC21	2794	785	2917	2216
HC22	4278	1341	2931	1612
HC22	4989	1707	3617.5	2827.5
HC23	3859	2584	4565	2263
HC23	3961	2908	4932	2674
HC24	10979	1823	4076	2385
HC24	11751	2240	3845	2690.5
HC25	9087	1967.5	8003	2881
HC25	8342	1906	9518	3083.5
HC26	4224	782	4295.5	3322
HC26	4664	1349	5278.5	3766
HC27	3434.5	1046	5305	2145.5
HC27	2912.5	946	5873.5	2692.5
HC28	2268	1516	6610.5	3063.5
HC28	2181	1546.5	6139	3138
HC29	1839	981	2844	2148
HC29	3016	1438	5329	2854
HC30	4696	834	2713	2050
HC30	7384.5	953	2411	2386
HC31	1110.5	767	2213	1399
HC31	1747.5	920	3005.5	1704.5

## Sheet: Figure 3b
Figure 3 Raw MFI Data		Figure 3b	Figure 3b	Figure 3b
Sample	Bare Bead	MDA5	PL-7	BPI
SU01 D0	12120	7054	1712.5	36749.5
SU01 D0	12119	6910	1867.5	42646.5
SU01 D14	10534.5	6121	1602	40669
SU01 D14	9489	6611	1489.5	40393
SU02 D30	7012.5	4430.5	1604	2900
SU02 D30	7393.5	5369	1503	3380
SU02 D60	5496	4198	1383	2723
SU02 D60	7134.5	4706	1347	3038
SU03 D0	6500	1641.5	957.5	1153.5
SU03 D0	6609	1820	1039	1490
SU03 D7	4835	1717	851.5	1096
SU03 D7	3105	2375	914.5	1663
SU04 D0	4538.5	2257.5	880.5	3907
SU04 D0	4856	2847.5	915	5437
SU04 D30	4582	2534.5	865	5027.5
SU04 D30	4323	3131	830	4550
SU05 V2	5368	5052	2454	4714
SU05 V2	5208	4982.5	2415	4645
SU05 V3	5133	4748	2191	4554
SU05 V3	5289	5081	2267	4540
SU06 V1	5004	4842	1675	4715
SU06 V1	6284	5153	1834	4941.5
SU06 V2	7144	6157	1794	5228
SU06 V2	6758.5	6060	1670	5111
SU07 V2	4360.5	6088.5	1525.5	7221.5
SU07 V2	4654	6068	1888	9387
SU07 V3	4612	5308.5	1489.5	7360
SU07 V3	3758	6952	1780	7750
SU08 V1	4432	2860	758	11596
SU08 V1	4722	2781	733.5	11281.5
SU08 V2	4343.5	2963.5	701	15380
SU08 V2	4515	2965	682.5	15656
SU09 V2	4315.5	6206.5	1469	8810
SU09 V2	4778	7278	1734.5	10245
SU09 V3	3954	6232	1367.5	7484
SU09 V3	4101	6655.5	1262	8836.5
SU10 V2	2694	4362	2027	3431.5
SU10 V2	2796	5355	2510.5	4251.5
SU10 V4	4427	8148	2768.5	5025
SU10 V4	5068.5	9654.5	3307.5	7078
UP50 D0	3505	7110	2468	5041
UP50 D0	4455	8440	3689	6694
UP50 D7	4911.5	11624	2075.5	5532.5
UP50 D7	4832	11661	2080.5	6403.5
UP51 D0	4850	2795.5	2352.5	3066
UP51 D0	9343.5	7641	3964	7175.5
UP51 D7	8756	6087	1944	5918
UP51 D7	8815.5	6560	2955	5758
UP52 D0	4337.5	3382.5	2067	54233
UP52 D0	4302	2558.5	816	2344.5
UP52 D7	4231	4520	2695	70763
UP52 D7	5195	4820	3358	77361.5
UP53 D0	15122	7605	3333	5492.5
UP53 D0	6003	2475	1188.5	2635.5
UP53 D7	6769.5	4483	2653	4730
UP53 D7	8048	5983	2367	5417
UP54 D0	3590	2824	1294	2307
UP54 D0	6779	8378	4632	11583
UP54 D7	4791	3410	1999	2977
UP54 D7	4477	2888	1642	3440
UP55 D0	4895.5	1221.5	557.5	1046
UP55 D0	3477	3192.5	1203.5	5753
UP55 D7	3356	4308.5	1358	2517
UP55 D7	8912.5	4304	1931	2368
UP56 D0	3650	2078	875	1551
UP56 D0	3237	3568.5	1630	51371
UP56 D7	3584	3505	1431.5	2456
UP56 D7	5093	3415	1310	3167
UP57 D0	5850	5825	2760	7143
UP57 D0	8049	7043	3347	7987.5
UP57 D7	4903.5	5590.5	3417	7374
UP57 D7	4790	5269.5	6470	10225
UP58 D0	5157.5	2595	2259	1877
UP58 D0	5893.5	2781.5	2376.5	2264
UP58 D7	4506	2886	2551	2404
UP58 D7	5034	4463	2584	2131
UP59 D0	7945	5818.5	1894.5	3391.5
UP59 D0	9262.5	6390	1979	4326.5
UP59 D7	4525	5201	1031.5	1522.5
UP59 D7	3567.5	2582	1009	1673.5
UP60 D0	7535	6199	1883	7311
UP60 D0	11213	7963	2459	9436
UP60 D7	4234	3393	1570	4961
UP60 D7	4556	3542	1456	5480
UP61 D0	5108	4599	7400.5	5114.5
UP61 D0	5683.5	4548	7707	6307.5
UP61 D7	4486	3139	5715.5	3909
UP61 D7	5008.5	3756	5947.5	3724
UP63 D0	815	1732	620	4575.5
UP63 D0	687	1315	568.5	3195
UP63 D7	349	872	401	2229.5
UP63 D7	515	1862	507	2955
UP64 D0	9742	3732.5	2224	3133
UP64 D0	12186	5440	3469	4061
UP64 D7	10956	5664.5	3025.5	3979
UP64 D7	9365	6145	3230	5175
UP65 D0	4073	2699.5	1701	2713
UP65 D0	4410.5	2828	1762	3644
UP65 D7	4010	4267	1447	10403.5
UP65 D7	4021	4912.5	1646	6681
UP66 D0	5003.5	3979	1342	4040.5
UP66 D0	6710	4223	1753	4723
UP66 D7	7577	6874	1793	5632
UP66 D7	8272	8203.5	1819	5899
UP67 D0	7154.5	4509.5	3661	7879
UP67 D0	5938.5	4709	4205	8482
UP67 D7	9796.5	6826	4760	11415
UP67 D7	10038	7848.5	4851	10401.5
UP68 D0	2316	2101	1606	3198.5
UP68 D0	1921	2175.5	1615	2074.5
UP68 D14	3441.5	4039	2595.5	2856
UP68 D14	3827.5	4206	2743	3499
UP69 D0	3603	5600	1032.5	4780
UP69 D0	7271.5	7641.5	1437	5146
UP69 D7	4388	5605	1727	4689
UP69 D7	4760	6462	1935	5479
UP70 D0	1790.5	2080	10863	1154
UP70 D0	2630	2146	12400	1697
UP70 D21	2254	1980	8488	1417
UP70 D21	2012	2472	8503	1796.5
UP70 D7	6589	5691.5	20208	3702.5
UP70 D7	3893	5197	24071	3939.5
UP71 D0	7573	3771	1217.5	3870
UP71 D0	6694	4074	1380	3844
UP71 D14	2221	2216	472	1672
UP71 D14	2071	2239	487	1937
UP71 D7	4915	3054	752	2604
UP71 D7	5203	3623	783	3226
UMR01 D14	4059	4615	2616.5	2960
UMR01 D14	5127	6406.5	3395	4295
UMR01 D60	3595	3370.5	1302	2689
UMR01 D60	3690	3525.5	1541	2645
UMR02 D16	3034	4197.5	1513.5	4057
UMR02 D16	3801	4455.5	1744	4130
UMR02 D29	3984	2587	1006.5	2968
UMR02 D29	3900	2822	1148	2772
UMR03 D26	5609	5163	1965	5892.5
UMR03 D26	5889.5	5474	2054.5	6049.5
UMR03 D9	4532	7935	2020	6628
UMR03 D9	5955.5	12569	2703	8076
UMR04 D11	3188.5	4088	1233	4326
UMR04 D11	3554.5	4489.5	1597	5086.5
UMR04 D16	3697	3262.5	1156	3926
UMR04 D16	3337.5	3301.5	1143	4368.5
UMR05 D10	2571.5	3360	1056	3076.5
UMR05 D10	3208	3482	999.5	2834
UMR05 D47	3253	2203	996	2026
UMR05 D47	3664	2361	1040.5	2065
UMR06 D16	2653.5	3071	1606	3592
UMR06 D16	2374	3386	1754.5	3436.5
UMR06 D52	1544	2573	1101.5	5661.5
UMR06 D52	2180	2552	1122	5992
UMR07 D2	831	1526.5	723	2771
UMR07 D2	1201	1980	1079	4010
UMR07 D39	1567.5	2374	1023	3098
UMR07 D39	1921	2762.5	1280.5	3856.5
UMR08 D13	1330	1836	495	2563
UMR08 D13	1435.5	1956	582	2563
UMR08 D20	1464	1998	485	2418
UMR08 D20	1640	2086	564	2418
UMR09 D21	2270.5	1724	2754	2259
UMR09 D21	2428	1808	2845	2466.5
UMR09 D3	451.5	677	411	1328
UMR09 D3	505	712.5	391	1395.5
UMR10 D20	3028	1346.5	877	1458.5
UMR10 D20	3364	2288	1067	2314
UMR10 D29	5503.5	1998	1276.5	5064
UMR10 D29	7047	2378.5	1322	5950
UMR11 D19	3325	1514	590	5958
UMR11 D19	5045	1654	755	8859
UMR11 D47	2890	1222	652.5	5819
UMR11 D47	3227	1601.5	878	6640
UMR12 D15	3186	4169	4297	3215
UMR12 D15	3596.5	4684	4481	3092.5
UMR12 D6	3538.5	4060	4609.5	4524
UMR12 D6	4980	5009	5434	4861
UMR13 D1	1688	3017	1079.5	3218.5
UMR13 D1	2020.5	2827	947	2674
UMR13 D3	1847	2531	1120.5	2814
UMR13 D3	1892	2879.5	1065	2866.5
UMR14 D18	1558	1084	1011.5	100181
UMR14 D18	2217	1564.5	1494	93276
UMR14 D40	2435.5	1558	1228.5	51119
UMR14 D40	3229	1655	1413	48464.5
UMR15 D3	3484	1743.5	709	29851
UMR15 D3	4318	1913	689.5	28771
UMR15 D40	3419	2031.5	500	15572
UMR15 D40	3035.5	2115.5	554.5	16438
UMR16 D6	704	1440	643	3600
UMR16 D6	1087	2101	828	5159
UMR16 D8	1006	1815	685	4796
UMR16 D8	1252.5	1925	762.5	5141
UMR20 D14	1297	2827	21314	2292
UMR20 D14	1360	2823	22876.5	2389
UMR20 D6	1098	2649	21096	2657
UMR20 D6	1596	3172.5	28219	2729

## Sheet: Figure 3c
Figure 3 Raw MFI Data		Figure 3c	Figure 3c	Figure 3c
Sample	Bare Bead	Scl-70	TPO	C1q
SU01 D0	12120	30393	33381	2007
SU01 D0	12119	21197	29450	2298
SU01 D14	10534.5	18438	26852	1979.5
SU01 D14	9489	20817.5	22587.5	1855.5
SU02 D30	7012.5	18104.5	1996	4385
SU02 D30	7393.5	15983	1689	6057
SU02 D60	5496	15049	1952	3960
SU02 D60	7134.5	16174.5	2465.5	4460.5
SU03 D0	6500	15163	1485	485
SU03 D0	6609	11775.5	1042.5	539
SU03 D7	4835	11449	944.5	431
SU03 D7	3105	8868.5	1142.5	469
SU04 D0	4538.5	9233.5	25680	954
SU04 D0	4856	9319	29151	1158
SU04 D30	4582	10116	27094	1122
SU04 D30	4323	10079	25404	1204
SU05 V2	5368	14762	2713	2246
SU05 V2	5208	18875	2577	2055.5
SU05 V3	5133	15895	2176.5	2443.5
SU05 V3	5289	16744	2045	2485.5
SU06 V1	5004	17805.5	2496	3125
SU06 V1	6284	15459	2678	3529.5
SU06 V2	7144	16132.5	2790	3811
SU06 V2	6758.5	16336	3322.5	3682.5
SU07 V2	4360.5	6643	18047	7551.5
SU07 V2	4654	7503.5	20944	8671.5
SU07 V3	4612	5187	18714	7645
SU07 V3	3758	7233.5	19645	7057
SU08 V1	4432	2165	59544	2131
SU08 V1	4722	2174.5	61222.5	2152.5
SU08 V2	4343.5	2873	49176	2903
SU08 V2	4515	2643.5	54314	3067.5
SU09 V2	4315.5	5182	1824.5	2073
SU09 V2	4778	6313	2127	2276.5
SU09 V3	3954	5238	1891	1955
SU09 V3	4101	5513	2035	1988
SU10 V2	2694	5489	2087	2631
SU10 V2	2796	6170	2389	3201.5
SU10 V4	4427	6678.5	2582	3502
SU10 V4	5068.5	7804	2907	4092
UP50 D0	3505	9005	4375.5	2214.5
UP50 D0	4455	9634	5629.5	2517
UP50 D7	4911.5	7475	4181	1827
UP50 D7	4832	6349	4359	1777
UP51 D0	4850	14633.5	18449.5	2121
UP51 D0	9343.5	18415	4370.5	2097
UP51 D7	8756	13227.5	14238	2473.5
UP51 D7	8815.5	23542	4369	1914.5
UP52 D0	4337.5	5612	1778.5	966
UP52 D0	4302	11534.5	10819	725.5
UP52 D7	4231	9049	2829	1517
UP52 D7	5195	13604	3073	1518
UP53 D0	15122	24358	4136.5	2544.5
UP53 D0	6003	10343	14304	1450
UP53 D7	6769.5	19542	2392	1775
UP53 D7	8048	12714	16355	2840
UP54 D0	3590	9441	1578	1279.5
UP54 D0	6779	10969	4132.5	5820
UP54 D7	4791	13970	1594.5	1606
UP54 D7	4477	13983	1831.5	1616
UP55 D0	4895.5	7636	1223	633
UP55 D0	3477	8508	1168	882
UP55 D7	3356	9395.5	1142	1174
UP55 D7	8912.5	16162.5	2516	2484
UP56 D0	3650	11723	7680	634
UP56 D0	3237	4599	1862.5	768
UP56 D7	3584	8677	8961.5	1198
UP56 D7	5093	16134	9036.5	1246
UP57 D0	5850	11870	1659	1181
UP57 D0	8049	12945	1952	1461
UP57 D7	4903.5	16455	1702	1973
UP57 D7	4790	16436	1559	4024
UP58 D0	5157.5	15787	2133.5	1224
UP58 D0	5893.5	12162	1942.5	1281
UP58 D7	4506	14592.5	1896	1379
UP58 D7	5034	20622	2607.5	1385
UP59 D0	7945	12716.5	2348	5195
UP59 D0	9262.5	20024	1828	6092.5
UP59 D7	4525	8222	1403	985
UP59 D7	3567.5	7917	822.5	976
UP60 D0	7535	19886	2186	1640
UP60 D0	11213	20898	2627	1772
UP60 D7	4234	13370	1364	1005.5
UP60 D7	4556	14459.5	1359	1101
UP61 D0	5108	13162	5713	1964
UP61 D0	5683.5	13828	6816	2272.5
UP61 D7	4486	10717.5	3643	2442
UP61 D7	5008.5	11600	3359.5	2773.5
UP63 D0	815	900.5	556	716.5
UP63 D0	687	597	409.5	658
UP63 D7	349	316	212	855
UP63 D7	515	763	262.5	1392.5
UP64 D0	9742	21450	1545.5	849.5
UP64 D0	12186	24611	2850	1114
UP64 D7	10956	22611	1644	933
UP64 D7	9365	23542	3041.5	1192
UP65 D0	4073	8243.5	1999	1169
UP65 D0	4410.5	8372.5	1985	1180
UP65 D7	4010	6232.5	1336	1972
UP65 D7	4021	9505.5	1541	1745
UP66 D0	5003.5	19312	1381	2028
UP66 D0	6710	15103	1972	1945
UP66 D7	7577	16065.5	2804	1691.5
UP66 D7	8272	13643	2792.5	1732
UP67 D0	7154.5	16403	3104.5	1379.5
UP67 D0	5938.5	17967	2817	1372
UP67 D7	9796.5	14963	2959	1935
UP67 D7	10038	19450	4488	1826
UP68 D0	2316	4189.5	1407	1873
UP68 D0	1921	5261	1522	2529
UP68 D14	3441.5	5613	1826.5	2202
UP68 D14	3827.5	4943	2762	2523
UP69 D0	3603	3057	17748	1711
UP69 D0	7271.5	6094	26255	2431
UP69 D7	4388	7047	23208.5	2714
UP69 D7	4760	8415	22783	2800
UP70 D0	1790.5	4588.5	1179	1191
UP70 D0	2630	8533	1119.5	2086
UP70 D21	2254	8137.5	1763.5	1972
UP70 D21	2012	4413	3032	1931
UP70 D7	6589	13241	3948	3687
UP70 D7	3893	14605	4262.5	3465
UP71 D0	7573	15749	3207	2779.5
UP71 D0	6694	12461	2863.5	2785
UP71 D14	2221	6465.5	770.5	1055.5
UP71 D14	2071	6441	943.5	1027
UP71 D7	4915	9999.5	1346	1316.5
UP71 D7	5203	11530	1916	1489.5
UMR01 D14	4059	7164.5	1436	20728
UMR01 D14	5127	9602.5	1700	25105.5
UMR01 D60	3595	5385	1226.5	17039.5
UMR01 D60	3690	5065	1543.5	18763.5
UMR02 D16	3034	40169	1160	3123
UMR02 D16	3801	41111	1445	3306.5
UMR02 D29	3984	36607	1174.5	1894
UMR02 D29	3900	39629	2548	2217
UMR03 D26	5609	18039	6524.5	2817.5
UMR03 D26	5889.5	15718.5	7029.5	3638
UMR03 D9	4532	17108.5	7309.5	1508
UMR03 D9	5955.5	17855	8252	2016
UMR04 D11	3188.5	7462.5	1487	1394
UMR04 D11	3554.5	11885	2525	1836.5
UMR04 D16	3697	9108	1597.5	1374
UMR04 D16	3337.5	9518	1706.5	1422
UMR05 D10	2571.5	7199	1608	1699
UMR05 D10	3208	6384.5	2097	2096.5
UMR05 D47	3253	8727	1174	1756
UMR05 D47	3664	8585	1454.5	1719
UMR06 D16	2653.5	5515	4059.5	1318
UMR06 D16	2374	5655	3814	1284
UMR06 D52	1544	4657	1028	1340
UMR06 D52	2180	4414	994	1314.5
UMR07 D2	831	1472.5	572	1061
UMR07 D2	1201	2140	796	1439
UMR07 D39	1567.5	4365.5	1438	1471
UMR07 D39	1921	5063	1849.5	1734
UMR08 D13	1330	2608.5	1268	966
UMR08 D13	1435.5	3016	1260.5	739
UMR08 D20	1464	2403	897.5	571
UMR08 D20	1640	2754	845	567
UMR09 D21	2270.5	4839	9079.5	956
UMR09 D21	2428	7162.5	10011	1019
UMR09 D3	451.5	1081.5	444	619.5
UMR09 D3	505	1359	488	697
UMR10 D20	3028	5386	788	1808.5
UMR10 D20	3364	7579	1398	2214
UMR10 D29	5503.5	15686	1284	1649.5
UMR10 D29	7047	14970	1571	1711
UMR11 D19	3325	8181.5	1226	543.5
UMR11 D19	5045	12566	1244	459
UMR11 D47	2890	10904	1070.5	477
UMR11 D47	3227	10637	1139	554
UMR12 D15	3186	10434.5	2803	1238
UMR12 D15	3596.5	10952	3120	1457
UMR12 D6	3538.5	12954.5	4060	1517.5
UMR12 D6	4980	10897	4392	1828.5
UMR13 D1	1688	4053.5	1070	1680.5
UMR13 D1	2020.5	3691	1286	1300
UMR13 D3	1847	3375	925	1702
UMR13 D3	1892	3666	1240	1763
UMR14 D18	1558	6508	1565	1994
UMR14 D18	2217	12052	1893.5	2467
UMR14 D40	2435.5	9071	1656	1669.5
UMR14 D40	3229	7547	1478	1718
UMR15 D3	3484	12435	5290	867
UMR15 D3	4318	13004	5442	890
UMR15 D40	3419	9910	3494.5	754
UMR15 D40	3035.5	10273.5	3815.5	757.5
UMR16 D6	704	1628.5	617	2033
UMR16 D6	1087	2511	801	2581
UMR16 D8	1006	1861	588	1309
UMR16 D8	1252.5	2049	868	1365
UMR20 D14	1297	2242	588	1208
UMR20 D14	1360	2260	645	1205.5
UMR20 D6	1098	1541	782.5	797
UMR20 D6	1596	1924	791	944

## Sheet: Figure 3d
Figure 3 Raw MFI Data		Figure 3d	Figure 3d	Figure 3d	Figure 3d	Figure 3d	Figure 3d
Sample	Bare Bead	IFN-epsilon	IFN-omega	IFN-gamma	IL-17F	IL-22	ACE2
SU01 D0	7647	8672.5	5730	2942.5	9135	10854	4110
SU01 D0	9718	10568.5	6792	3501.5	11011	13275	5417
SU01 D14	5931	8402	5135	3020	8555.5	9679	2799
SU01 D14	7511	10002	6634	4093	10637	12026.5	3842.5
SU02 D30	4758	8061	5049	3470	7592	8684.5	2316
SU02 D30	5830.5	9327	6061	3919	8641	10231.5	2848
SU02 D60	5590	8510	5812	3804	8062	9708	2773
SU02 D60	6441	9726.5	6285	4692.5	8805	10631	3204
SU03 D0	3228	4645	3031	1096	2862	5931	2236
SU03 D0	3305	4737	3064	1147	2864	5977	2079.5
SU03 D7	3334	4668.5	3186.5	1614	3492	6048.5	1700
SU03 D7	3418	4285.5	3004.5	1641	3330.5	5609.5	1874.5
SU04 D0	3651	7859	3853	1579.5	4926	8340	2149
SU04 D0	3657.5	7247	4026	1479	4767.5	7746	1942
SU04 D30	2888	5408	3334	1692	6337.5	6026	1425.5
SU04 D30	3846	6788	4077	1974	7315	7383	1927
SU05 V2	4574	6806	4621	2603	6307	8937.5	2987
SU05 V2	4707	7637.5	4920	2971.5	6804	9934	2886
SU05 V3	6265.5	10010	5910	3343	8711	12473.5	3872.5
SU05 V3	6321	10157	5833	3417	8518	12289.5	3834
SU06 V1	5083	7396	7330.5	2657	7795	9782	2617.5
SU06 V1	5325	8235.5	8053	2646	8906.5	10312	2948
SU06 V2	5623.5	6321	6530	2652	7076	8543	2711
SU06 V2	6105	6947	7069	2939	7438	9125	3296
SU07 V2	5016	8266	4905	2805	6267.5	8848	2786
SU07 V2	4793.5	8068	4893.5	2611	6126.5	8431	2525
SU07 V3	5041	9200.5	4741.5	2908	6146.5	9071	2622
SU07 V3	5703	9471	5337.5	2939.5	6493	9678.5	2671
SU08 V1	3901	5366	3473	3079.5	4695	6779	1797
SU08 V1	3328	4660.5	3097	2550	4067.5	5962.5	1533.5
SU08 V2	3445.5	4449	3603.5	2797	4065.5	5305	1803
SU08 V2	3635	4830	3729	2681	4402.5	5779	1776
SU09 V2	5491	7093.5	6047	3314	6239	8482.5	2749.5
SU09 V2	7168	9800	8230.5	4543	8787.5	11698	3448
SU09 V3	7060	9126	6981	4036.5	8414.5	11252.5	3449
SU09 V3	7379.5	9909	7447	4658	8861.5	11984	3565
SU10 V2	6739.5	9796.5	6599	2347	9116	11295	4139
SU10 V2	6780.5	10751.5	7809	2535.5	9963	12351	4747
SU10 V4	8299	14823	9337	4789	11097	15319	4687
SU10 V4	9121	17013	10498	4451	12588.5	17036	5239.5
UP50 D0	7187	11289.5	26071	6961	28714.5	16219	1936.5
UP50 D0	8951	13283	30738	8615	32289.5	19473	2593
UP50 D7	8269	12552	19036	7197	26599	16359	2303
UP50 D7	9338.5	13557	20737	8030	31093.5	18553	2398
UP51 D0	4019	16200	4228	2223	7324	12598	2133.5
UP51 D0	3363	14042	3658	2283	6952.5	10900	1929
UP51 D7	10209	14189.5	8440	4602	9580	17082	4974
UP51 D7	10283	14268.5	9309	4749	9670	17013	5436
UP52 D0	7025	8974	5877	3141.5	7389	9747	4389
UP52 D0	8545	11434	7485	4123	8716	12029	5697.5
UP52 D7	4515	6786	9210	4519.5	5357	11105	1589
UP52 D7	6707.5	8890	12103.5	6289	7713	14676	2154
UP53 D0	9146	19024.5	9943	3487	9116	18323	6034
UP53 D0	8647	17920.5	9703	3014	8484	17725	5546
UP53 D7	12517.5	13431	10297	5389	9611.5	16728	9675.5
UP53 D7	12233.5	14218	10101.5	4275	8817	16921	8710.5
UP54 D0	5431	8806	27139.5	1306.5	5014	26530	2977
UP54 D0	4750.5	8975	24783	1263	4845	25404	2519
UP54 D7	4449	4789	31542	1563	4098	16622	1581
UP54 D7	4643.5	5203	32151.5	1372	4542.5	17070	1696
UP55 D0	3172.5	4071	2985	2815.5	6041	5834.5	1816
UP55 D0	3516.5	4796	3362.5	3000	6784	6821	2053.5
UP55 D7	12645	14513.5	11676	7130	11186	17265	7296
UP55 D7	12986	15428	11929	7734	12176	18058.5	7885
UP56 D0	5576	8469.5	4624	2716	5590	9354	2677.5
UP56 D0	5362.5	8386	4529	2642	5155	8893	3094
UP56 D7	7197	14215	6066	4359	8947	14403	3266.5
UP56 D7	4747	11099	4158.5	3021	6302	11185	2357
UP57 D0	10187	19909	9527	5358	9924	16404	5912.5
UP57 D0	11052	20737	9903.5	5342	11167	18047	6056
UP57 D7	1671.5	7733	2491	2134	4834.5	6244	729
UP57 D7	1921	7226	2542	2024	5019	6199.5	861
UP58 D0	6408	7072	5248	2012	5593	8974	4234
UP58 D0	6306	7544	5144	2180	5844	9520	4139.5
UP58 D7	3048	2963	3180.5	3389.5	3905	5688	1796
UP58 D7	3027.5	2958	3525.5	3184	3806	5492	1812
UP59 D0	5088	11376	5469	3741.5	5415	10902	2883
UP59 D0	4901	11470.5	5724.5	3518	5919	10949	2835
UP59 D7	1529.5	3990.5	2105	1775	3247	7452.5	731
UP59 D7	2050	4567	3442	2051	3851.5	9366	932
UP60 D0	9272	17794	8254.5	60533	13540	18185	4047
UP60 D0	8163.5	18691	7935	58808.5	14612.5	17897.5	4192
UP60 D7	5653	7048	9291.5	50233	3426	11404	1696
UP60 D7	6694	7227	10491.5	56050	3855	12545	2022.5
UP61 D0	3636.5	7460	7664	2779	10258	9927	1863
UP61 D0	4088	8754	8707.5	3258	10551	12165.5	2105
UP61 D7	3225	6109	5193	2561	6870.5	7566	1896
UP61 D7	4222	7929.5	6826.5	3009	8700	9710	2655
UP63 D0	4993	5141.5	10125.5	4001	5599	11490	1328
UP63 D0	5786	6532	13884.5	4313.5	7013	14140	1930
UP63 D7	3146	37267	7884.5	3056	9795	23553.5	829
UP63 D7	3581.5	42359.5	8376	3051	11259	26622	947
UP64 D0	5638	9901	5399	4010	5303.5	11884	2613
UP64 D0	5747	10124	5471	4071.5	5382.5	11749	2631.5
UP64 D7	3831	6574	3862	2438	3895	7684	1750
UP64 D7	4527	8292.5	4365	2740	4809	8996.5	1906
UP65 D0	3656	6366	3029	53889	3735	6341.5	2048.5
UP65 D0	4420	8653.5	3811.5	62303	4735	9034	2870
UP65 D7	6961	29703	10359	58418	13787	19427	2571.5
UP65 D7	8066	31266	12021	68452.5	15971	23898.5	2898
UP66 D0	4819.5	7286	4519	2023	5461.5	8681	2436
UP66 D0	6386	9256.5	6202	2444.5	6989.5	11285	3183
UP66 D7	6783.5	9984.5	6762	2901	7955	12931	3224
UP66 D7	8406	11156	7927	3041.5	8836.5	15017.5	4006
UP67 D0	4893	7990	4145.5	2169	6902	9370	2383
UP67 D0	5872	9111	5012.5	2374	8179	11181	2914
UP67 D7	9045	10296.5	8190.5	3969	9837.5	13234	6004
UP67 D7	11734	12058.5	9774	4698	12132	16242	7793
UP68 D0	5283	12769.5	6259	2408.5	6454	11330	3216.5
UP68 D0	7499	15274	8240	3503.5	8926.5	14850	4053
UP68 D14	5490.5	15862	5459	3821	6588	8529	3302
UP68 D14	6830.5	18231	6431	4544	7846	9843	3345.5
UP69 D0	10423	15276	9608	3649.5	17955	14431.5	5902
UP69 D0	10846	16598	9605	3638	18415	15734	6762
UP69 D7	8905	12545	7775	4004	19633	13721.5	5670
UP69 D7	9615	12945.5	7925.5	4733.5	21197	14119.5	5999
UP70 D0	2165	2764	1868.5	1200	2912.5	3227	1069
UP70 D0	2124	2975	1807	1222	3005	3316	1153.5
UP70 D21	1689	2663	1599	1277	4731	2951	1115
UP70 D21	1488.5	2665	1347	1128	4647	2727	903
UP70 D7	8295	11085	7594	5652	19840	12721	4844
UP70 D7	7162.5	9619	6407	4941	16668	11069.5	4038
UP71 D0	6888	6235	5222	3921	5370	8561	5314
UP71 D0	6581	5757	4921.5	2814	4640	8017	4638
UP71 D14	3124	3887	2797	1078	3422.5	4971	1630.5
UP71 D14	2786	3510	2489.5	1021	3033.5	4491	1392
UP71 D7	5406.5	4420	4320	2003	5501	7495	2690
UP71 D7	5084	4327	4083.5	1801	5135	6834	2841
UMR01 D14	5324	7380	4853	3109	7538	8817	2180
UMR01 D14	5460	7286.5	5125.5	3107	7962.5	8874.5	2424.5
UMR01 D60	4255	7376	3624.5	1744	6633	8637	1783
UMR01 D60	4239.5	7098	3913	1793	6982	8343	1926.5
UMR02 D16	4936	9942.5	5369.5	23428.5	7277	9816	2047.5
UMR02 D16	4064	7919	4682	21199.5	6415	8162	1649
UMR02 D29	3536	7408	3552	11287.5	5467	8041.5	1399
UMR02 D29	3156	6263	3247.5	10692	4754	6831	1243
UMR03 D26	2119	7165	2659	2740	6480	7235	1062
UMR03 D26	1970.5	6005	2513	2531	5704.5	6533	1164
UMR03 D9	3505	8138	3587	3884.5	7118	8713	1819
UMR03 D9	3370.5	6365	3223	3414	6315	7444	1433
UMR04 D11	4357.5	9578	6037.5	4460	6610	9627.5	1559
UMR04 D11	3795	8688.5	5505	4655	6075	9109	1231.5
UMR04 D16	3704	9211.5	6145	4024.5	6097.5	9784	1398
UMR04 D16	3345	8606	5925	3700	5870	9239	1491
UMR05 D10	3961.5	5017	3753	3805	6659	6933	1611
UMR05 D10	5111	5666	4357	4411	7960	8100	1996.5
UMR05 D47	3117.5	4392	3281	2893	6327	6017	1413.5
UMR05 D47	3105	4102.5	3375	2840	6555	6351	1301.5
UMR06 D16	3425	7490.5	3525	2389.5	6385	7101	1521.5
UMR06 D16	3826	7406	3889.5	2538	6787	7625	1531
UMR06 D52	2688.5	8088	2813	1716	5183	7419	1139
UMR06 D52	2919	7534	3011	1643	5426	7183	1192
UMR07 D2	2248.5	4754	2340	1273	5004	5038	1021.5
UMR07 D2	2109	4513	2420	1155	5395	4930.5	1086
UMR07 D39	1989	10108	2570	1449	5291	6015	747
UMR07 D39	2198	8680	2619	1271	4854	5514	888
UMR08 D13	2236	10723	2218	16867	5687.5	6314	780.5
UMR08 D13	2243	9855	2155	16477	5634	6145	916
UMR08 D20	2521	10136	2674	14352	5762	6268.5	938
UMR08 D20	3150	9847.5	2995	16056	6578.5	7174	1231
UMR09 D21	2608	4561.5	8285	2735	3148	4982	1181
UMR09 D21	2906	5058.5	9589	2864.5	3668	5713	1514.5
UMR09 D3	1486.5	3107.5	27599	505	1574	2355	713
UMR09 D3	1545	3150	27369	480	1596	2390	668
UMR10 D20	2574	3789	2427	2586.5	5309.5	5393.5	1053
UMR10 D20	2787	3989	2743	2571.5	5445	5569	1143.5
UMR10 D29	2764.5	4869.5	2979	1403.5	4189.5	20119	1478
UMR10 D29	3054.5	5101.5	3259	1433	4222	19832	1429
UMR11 D19	2174	2788	1759	776.5	2788	4064	1094.5
UMR11 D19	2004.5	2640	1714	685	2505.5	3880.5	888.5
UMR11 D47	1383	2457.5	1190.5	690	2229	2986	670
UMR11 D47	1056	1993	1011	563	1909	2446.5	490
UMR12 D15	4890.5	14619	5882	4687	23371	13777.5	20981
UMR12 D15	4256	12172	4751	3466.5	19475.5	11819	17511
UMR12 D6	3027.5	17832	4721	3902	23853	14016.5	19038.5
UMR12 D6	3237.5	19096	5123	3917	24841	15674	22439.5
UMR13 D1	2747	5413	2909	1671	4004	6039	1256
UMR13 D1	2805	5510	2940.5	1747	4161	6396	1306
UMR13 D3	1813	5107	2165	1550	3219	4339.5	896
UMR13 D3	1533.5	4382	1805	1280	2768	3750.5	766
UMR14 D18	1633.5	2524	1948	1335	2216.5	3897	1199
UMR14 D18	1617	2373	1992	1313	2269.5	3794	1174.5
UMR14 D40	2185	5531	2926	2020	4786	6788	994
UMR14 D40	2247	5577.5	3235.5	2065	4979.5	6913	1111.5
UMR15 D3	3077.5	4599	3206	1347	4455	6403.5	1239.5
UMR15 D3	3064.5	5028	3595	1360	4860.5	7176	1320
UMR15 D40	3682	3889	3522.5	1513.5	4336	5962	1447
UMR15 D40	3863	4066.5	3550.5	1611	4457	6432	1529.5
UMR16 D6	2410	6361	2943	1801	5622	6446.5	1000.5
UMR16 D6	2690	6449	3076.5	2015	5847.5	6524.5	1111.5
UMR16 D8	2696	5966	3244	1496	5754	7182	1171.5
UMR16 D8	3036	6147	3477.5	1752.5	6114	7481.5	1283
UMR20 D14	3188	6867.5	3341	2279	6019	9031	900
UMR20 D14	3443	7199.5	3406	2147	6391	9248	1253
UMR20 D6	3553.5	7454.5	3696	2598	6594	10221	1051
UMR20 D6	3193	6916	3350.5	2191.5	6289	8679	1100

## Sheet: Figure 4
Figure 4 Raw MFI Data
Sample	Bare Bead	SARS2-FL-GCN4	SARS2 RBD (TW)	M (TW)	N (TW)	Spike S1 (TW)	Spike S2	Envelope	NSP8	Orf 3a	Orf 8	3C like Proteinase	NSP 1	NSP 7	ME	NSP9	Plpro	SARS1 RBD	MERS RBD	OC43 RBD	229E-FL-GCN4	NL63 RBD	HKU1 RBD	HBSAg	Mumps	Rubella	Rubeola	Ebola	H1 Cali 09
SU01 D0	4241	1738	3231	3568	1081	386.5	3302	5994	7232	6288	9438	9761	6825.5	3972.5	6993.5	5931.5	6257	4530	4520.5	11463	17281	11560.5	5432.5	548	2473	5272	6029	836	31620
SU01 D0	4259.5	2027	3334.5	4141	1491.5	513.5	4480	7454	8172	6830	12436	9626	9602	3945.5	6950.5	6509	6860	5008.5	4686	13098.5	17717.5	13102	12953.5	486	2138.5	6039	5983	550.5	35067
SU01 D14	3768	26117	20843	4934	30942.5	6118	23164	7261	8456	10044.5	9487.5	10223	13845	3399	11079	17132.5	7013.5	4442.5	4180	12794	17522.5	11154.5	16641	530	2552.5	5276	5515	684	27645
SU01 D14	4000.5	32448	22406	5462	34665.5	7117.5	28150.5	7784.5	8276	12807	13152.5	11026	17120	3806.5	12938	20084.5	7446.5	4642	4429	12703	17993	12193	10429.5	710.5	3470	6568	8534.5	610	32011
SU02 D30	3043	33643	27047	4734	37388	10438	49936	6879	8348.5	6228.5	9382	7829.5	6961	4404	8383	5540	5710	4746	4199	10345	5360.5	7497.5	6480	1136	3000.5	6116	7348	1963	30586
SU02 D30	3180	50579	30035	4912	38882	13011	53727	7445	8602.5	6162.5	10243	7930	7325	5150	6476.5	6250	6164	5414	4542	11894	6154	10283	5165	1247	3049.5	6139	8494.5	2571.5	35067
SU02 D60	3415	43616	25726.5	6562	38124	9968	48993	7720	8776	8476	8351	8709	7588	5412	5961.5	5925	6135	5675	4765.5	10233	4682.5	7993.5	4726	1319	3480	5685	9928	1224.5	37343
SU02 D60	3705.5	47649	27415	6039	44339.5	10892	51900	8154	10143	7641	11250	9503	8124	6200	6224	7094	5833.5	5944	4847.5	12142	5395	8696	6023	1455	3102	4774	8778	1458	39836
SU03 D0	1831	15437	6805	2315	1094.5	731	23692	4821	5690	4010	5861.5	5549	3930	2536.5	3002.5	2264	3937	2142	1869	8031.5	4343	5474	6706	505	1219	3591	4027.5	563	53957
SU03 D0	1626	17051	7771	2120	1324.5	733	21417	4375	6802	3860	6059	5659	4038.5	2873	2845.5	2052.5	3773	2425.5	2212	8603	4733.5	6056	5647	566	1436.5	3369	4144.5	652	59357
SU03 D7	3084.5	42766	23577	5524	47155	15410	48912.5	7796	8695.5	8021.5	12816	9488	10438	3184.5	6669	10106	6657	7135	4842	9771.5	4154	7697	6654	902	3444	4402	8277	605	44926
SU03 D7	3515	55014	28805.5	7191.5	58829	21004	70066.5	10836.5	10220	9946.5	15230	10857	12651	3983.5	8666	12646	8516	9692	4494	9825	4574	10098.5	6916.5	1011.5	4495	7711	12024.5	633	53360
SU04 D0	2582	1648	3190.5	3320	2519.5	3239.5	10652	6884	8486	7267	8957	15906	13657	3795	7947	10079.5	21027	3264	3222.5	6520.5	4557	15433	7485	594	1933	4357.5	6932.5	624.5	51601.5
SU04 D0	3340	2343	3670	4116	2814	4096	15720	7142	9951.5	7113	8807.5	14611.5	15911.5	3471	7552	11533.5	24405	4809	4053	8403	5569	19372	5853	792.5	2286	4373	9766	623	61242
SU04 D30	3125	78936	57875	6834.5	52716	19142	74478	10897	15150.5	12699	17878.5	21900	16287	3301	9436.5	16437	17648.5	7457.5	5435	7223.5	5915	11870	5057.5	1049	4376	6311.5	10695	607	45569.5
SU04 D30	4592	86887	63241	6818	72893	24726.5	86508.5	12157	14454	11746	22221.5	21612.5	20130	5547	15238	17545	22934	8438	6380	9013.5	7306	16844	15062	1112	5099	7060	14831	457	59771
SU05 V2	1871	27024	18016	2969	38170	3676	31000	8702.5	8622	12746.5	9093.5	9951	21371.5	3834	17522	19073	6511	3364	3430.5	8670	2751	7926.5	8484	1016	3422	5689	5801.5	354	55358.5
SU05 V2	2063	23830	14523.5	2199	32494	3099	29506	5636.5	7622	10775	8806.5	9935	12860	3630	14909	10647	6323.5	3342	3334	7625	2720	7299.5	9683.5	1031	2376	4990	5277	427.5	56806.5
SU05 V3	2723	28472	13980.5	4296	35332	3828	28909	6316	7882	14927	14100.5	11639	18476	5386	13861	23221	8489	4108	4539.5	10686	3624	9012.5	13809	1302	4340	5801.5	7308	759	56071
SU05 V3	2646.5	25715	13495	4275.5	33160	3762	30575	8224	7808	14225.5	10232	10315	18993	4220	20233.5	19257	7597.5	3544	4533	10886.5	3888.5	8967	10134	1339	3213.5	7624.5	6891	527	49407
SU06 V1	3416.5	46408.5	37319.5	5914	44466	9740	39123.5	8461	10917.5	7552.5	11739	12853.5	10264	4003	8118	9195.5	7864	5629	4457	16226	6933	7857	16976	913	3611	5461	8567	697.5	44684.5
SU06 V1	3744	53612.5	40146	6091	46649.5	10001	44696	10437	12192	8684	11758	13858	10351	4759	7317	6570	7342.5	4854	3362	16093	8177	7749	8735.5	850.5	3422	5997	8844	720	45167.5
SU06 V2	3569	42536	27288.5	4765	40238	7050	39686.5	10194.5	11400	7175.5	11390	12380	10060.5	4724	7914	6017	7827	5491	4347	15575	7495	7866	8908	940	3342	5634.5	7836.5	550	41053.5
SU06 V2	3404	43754	23945	5659	38572	7116.5	40307	8937	9499	8670	10266	11748	9877	3515	6383.5	5682	7527	5630	5055	15396	7519	7534	10336	882	3182	5978	9069.5	689	46592
SU07 V2	4735.5	40341.5	25025	6087	49016	4328	50740	9904	12733.5	9149	12101.5	14212	10029	8456	6305	8225	9344	6961	4968	12238	24910	9742	9744.5	12870	4013	7327	10409	777	42857.5
SU07 V2	4912	47074.5	24255.5	7118.5	60380	4728.5	65263	11245	13136	10143	12749	11868	9338.5	9567	7666	7933	8839	7004.5	6340.5	16429	28874.5	11132	12616.5	15340	4460	7924	11501	1160	51532.5
SU07 V3	4807	30242	17281	5770	41364	2268	43340	9968.5	11177	7883	13172	13796	9023	8299.5	6748.5	6707	8384	6094	5487	12254	23669	9056	5064	12615.5	3391	7856.5	9665.5	782	38744.5
SU07 V3	5935	32287	17327	7573	50671	2687	47132	11718.5	15477	9677.5	12590	14250	9044	9447	6130.5	6266	9418	8122.5	6159.5	14213	26289	10978.5	5773	13780	3615	7906	10749.5	1396.5	44995
SU08 V1	5537	42191	32586	8716	32609	10827	49361	14541	14962	11488	16221	16836	11876	8213.5	11895	9489	11090	7382	6428	9450	35136.5	18418.5	10730	901.5	4264.5	13120.5	15099	670.5	56772.5
SU08 V1	5646	48154.5	34941.5	8617	32861	11027	53543	14585	16542.5	11350.5	17154.5	14913	11069	8398.5	12782.5	9851	12118	7459.5	7046.5	9180	36262	19487	11542.5	1050	5332	15126.5	14229	486	62115
SU08 V2	5907.5	76914	55244	11010	64953	36561	80315	13434	16061.5	19901	17775	20084.5	28725	7023	21096	24163.5	10260	10565	7404	10094	40675	18050.5	15518	1237.5	6464	10662	17603	627	62529
SU08 V2	5592	83371	72111	11022	68182	36147.5	76017.5	11958	17718	17350	22244.5	18223	24681	5991.5	25715	23715	10207	10760	5522.5	11600	39526	18706	8370	1202	6071.5	14950	17304	803	66665
SU09 V2	3203	24186.5	26680	4006	34792	1399	43490	6501	7794	5999	7942.5	6918	5663	3465	4005	4421	5050	4023	3923.5	10608	42973	7580	3658.5	806	2462	6935	7823	545	26588
SU09 V2	4365.5	27185.5	32632	4992	40445	1653	43570	7541.5	8885.5	7102	9637	7246.5	6529	3806.5	4848	4239	6022	4674	5045	11672	47706	9436	6761.5	768	2761.5	7857	8478	634	28633
SU09 V3	3697	22382.5	24025.5	4388	35722.5	1067	44765	6259	7876.5	6273	8484	7375.5	6120	2893	4872	4430.5	6339	4623	4168	11489	40238	8868	3150	639	2960	6853	9917	406	31322
SU09 V3	3909.5	23991	31161	4514	36527	1071.5	42191	7722	8113	6462	8511	8068	5383	3686	5192	3957.5	6124	4821	4555.5	12807	42892	10332	2865	597	2736	9385	9937	611	32792.5
SU10 V2	5611.5	58943.5	49430	5568.5	32517	13559	63402	9248	10474	9469.5	12292	9978	10809	6463	11355.5	7371.5	8721.5	6252.5	5095	12040	28449	16052	11566	2021	3712	6552	10841	662	40249.5
SU10 V2	5643	64665.5	49142.5	7053.5	31884.5	15309	71629	11049.5	13133	12785.5	14984	12608	12922	5633	12936.5	10079.5	10425.5	6904	6917	12756	33263.5	18361	10082.5	2322	5226	8136	14638	2906	49993
SU10 V4	5606.5	54922	41743.5	8068	38997	10235	72662.5	12040.5	14126	11957	13781	14354	12328	6599	11479.5	7739	11032	7456	6247	11315	31804	18545	10012.5	2197	5552.5	7751	13239.5	2422	42777.5
SU10 V4	8183	56944	46695	9491.5	37825	12198	63298.5	10855	16636	11236.5	17671.5	13728	13594.5	5655.5	11878	8698	12585	6957	6511	12255	32034	19119	14039	2390	5424	8100	16296.5	1636.5	48511
UP50 D0	3671.5	26726	15525	5339	29116	19050	41134	12577	11740	39686	18234.5	23290.5	38216	3621	37549	47936	12281	10213.5	3808	7415	12385	12861.5	7910	474	5275	9120	10618	2129	26243
UP50 D0	3280	33482	18705.5	5550.5	36607	25404.5	51337	14546.5	12449	40801	19636	25232	32574	4871	38652	46374	14988.5	13088	4343.5	9572	14620	15978	10639.5	684	6602	9207	14031	2473.5	34884
UP50 D7	3502.5	23302	12710	5358	24566	16236	37710	13951	11707.5	30965.5	23267.5	27358	32195	5462	30540	36469	11940	9806.5	5036	8755	14263	14961	8520	549.5	5215.5	9733	12507	1895.5	25703.5
UP50 D7	3547.5	24451	13289	4918.5	26748.5	16134	40261	9851.5	10054	30242	23382	23175.5	28012.5	4192	29989	34079	11779	8441.5	5089	9953	15164	16593	8390	593	4940	8796	12756	2139	28128
UP51 D0	7568	74260	59920.5	9330.5	80418.5	25576.5	83394	12819	17465	12649	25760.5	19579	15110.5	5075	10007	9772.5	12555	12895	7804.5	14534	38928	7711	5408.5	2050.5	6071	11927.5	14927	595	27035.5
UP51 D0	4807	71514	64137.5	9547	61345	22015	59702	9490	12651.5	12191.5	23865	18039	12640	5388.5	10137	12673	10439	11468.5	6981	16696	42007	6780	12846	2449	6077.5	17074	15742	680	19717
UP51 D7	6482	80189	68641	12351	71318.5	45615	75305	15187	16798	16775	23818.5	14079.5	19234	4731	15620	20108	17450.5	14801	9313	11593.5	32425	7394	5830	1836	5521	14212	19832	777	25967
UP51 D7	6200	76730	65355.5	11448	74317.5	36687.5	68136	13913	15605	17958.5	24221	16223	23187	6341	14226	19682.5	14518	15930.5	8507	14242.5	31161	6955	6941.5	1360	6587	9948	17741	825	22796
UP52 D0	4100.5	18119.5	12171	4602	32218	877	22451	11834.5	13977	9971	13445	15412	12308.5	6955.5	9561.5	4367	11103	6423	4807	20923	13672	7334	11643	683	2473	5429.5	8294	906	48580
UP52 D0	4363.5	19763	13299.5	4609	31919	947	22107	10695	12955	10759.5	15359	13526.5	10050	8012	10086	3879	10536	6106	5193.5	17120	14352.5	6474	8511.5	752.5	2061	5880	8536	1118	44466
UP52 D7	2714	38560	37813.5	4247.5	24025.5	14557	30770	6600	8243	5273	9339	7169	6919	4460	6647.5	4724	4880	6908	3890.5	15006	11800	5855	7102.5	736	2548	4145	6539	641.5	31046
UP52 D7	3227	50234	44512	5922.5	32655	19269	37825	9569	9726	8774	12682	8756	10175	3365	9104	5500	6060	7546	4090	16036.5	12876.5	6600	5204	939	3054	5390.5	8104.5	369.5	37423
UP53 D0	4540	9895	5974	7550	16073	1352	8540	12175	15177	11192	14052	15951.5	12667	7282	10459	4959.5	10428.5	6420	4983	15920.5	26841	8381	7315	2001.5	4331.5	8077	11056	1005.5	47729
UP53 D0	3750.5	8553	7643.5	6540	14529	1280	7494	9700	12846	10488	12707	13951.5	11753	6005	8740	4199	9990	6027	4967	13507.5	24681	8281	5020	1762	4455	7648.5	10085	1004.5	43386
UP53 D7	5456.5	30127	24198	7659	28564	4569.5	40973	9896	13864	12895.5	16499.5	14726	13117.5	6806	11702	4846	9511.5	7357.5	8097	14178.5	22750	8473	7207	2098	4799	9527	13909	1331.5	45018
UP53 D7	5626	23417	23600.5	9395	34861	4879.5	41421.5	14490	14689	8831.5	14930	13671	12150	5366	6956	6478	11146	9018	7267	12391	21027	7106	5436	1827	4692.5	6586	12942.5	628	42007.5
UP54 D0	2437.5	3116	3123	3983	17212	590	35573	6840	8666	6554.5	11014	6486	5413	2983	3743	2695	6240	2961	5198	5631	17614.5	5323	5504	1203.5	2847	13979	13631	2120	81763
UP54 D0	2643.5	3901.5	2887.5	4775.5	18533.5	608	37940	7645	8730.5	4850	8434	7476	6344	3370	4336	2390	5633	3945	2611	5361	15394	7037	5394	752	2984	16036	14573.5	1524	81625
UP54 D7	2139.5	22440	7112	5177	38997	2841	76684	4903	8200	5905.5	14725.5	10141	8117	2686	5360	6017.5	4547.5	3361	2771	5489	15600.5	6239	2662	995	3150	9831	11354	1752.5	56830
UP54 D7	2984	26312	6921	6882	45006.5	2794	86037	4951	10732	4818	13427.5	8984	8689	4142	5203	6345	5026	3630	4017	4233	17695	9538	5016	1038.5	4013.5	12298	13488	2018	61104
UP55 D0	3380.5	46121	33528	4764	41053.5	4403	50303	6534	8242.5	5257	10251.5	9217	4700	2623	4285	3196	4429	4802	5165.5	11487	66228	6950	7497.5	603	2495	7769	8584	759	49407
UP55 D0	3494	49476	39652	4507	43731	5464	46534.5	6305.5	8213	5943	10760	8840	5281	2117	5026	3738.5	4999	4778	4685	10728	69446	8688	22153	551	2546	7651	8680	641.5	48947
UP55 D7	5563	53980	42605	6496	44604	19901	42306	14360.5	14986.5	12597	16149	15360	8867	7614	6644.5	7877	14277	9431.5	7690	12189	18476	9059	16474	1104	4735.5	9460	13877.5	787	41387
UP55 D7	6804	60713	50200	7700	51199	20682	45868	13538	16623	14003	17131.5	18430	12663	7991	7995.5	8490	17361.5	9380.5	8426	14461	18384	9841	12020	1293	5720.5	12169	16004.5	1053	41732
UP56 D0	3441.5	26473	6388	6885.5	38836	1264	45190.5	9066	10302	8675	15307	11639	8905	5641	6483	5200	8172	4880.5	4901	10075	16621	7615	4069	629	3088	8323	12670	627	29816.5
UP56 D0	3631	27369	6480	4831.5	43915	1308	65562	8277	11727	7037.5	9051.5	10267	9922.5	3762	6872	5249	8323	4234	4286	9353.5	15752	7133	5180.5	596	3061	7563	11796	395	27300
UP56 D7	3169	79718	46213	11839	70250	14714	83325	10245.5	14687	11445	19740	13926	9675	3863	9685.5	5919.5	10361.5	6100.5	4718	8166	11582	5145	3767	1001	4654	10116	17235	412	22199
UP56 D7	3653	87887	45707	9143.5	71950	17177.5	86589	10082	14322.5	9996.5	20774	14157	8708	3849	9750.5	9237.5	11682	5328	5801	8923	10849	6851.5	10183.5	836	4649	8135	16320	562	22417
UP57 D0	5063	57404	42857.5	11140	47661	20395	71513.5	18338	21624.5	16924.5	23979.5	28507	22451.5	7242	14719	21279.5	17844	11316	9386	10376.5	23187	9345.5	10770.5	1797	6391	20659	21394.5	1499	25485
UP57 D0	6817	57059.5	43788.5	11966	55669	20475	73341	16339	22692.5	16422	20303	24451	21865.5	6900	14079	20475	17327	11712	7592	10059	27438	10500	6407.5	1815.5	7252	16180.5	18338	1066	26875
UP57 D7	2206	26634	43248	3090	30965.5	23807	52601	7134	5105	9993	14003.5	11303.5	15385	2228	5283	12540.5	7444.5	7575	4307	4800	22072	5048.5	5877	849	2992.5	13472	9802	813	17958.5
UP57 D7	3618.5	77569	52704.5	9420	63689	26978.5	71514	13085	12489.5	12819	18798	12927	16467	2897	14032.5	18027.5	10047.5	9152.5	5630	6473.5	26772	7617	8731	1244	6825	11855	16194	956	28691
UP58 D0	4385.5	23933.5	13861	5383	37113	997	51314	8790.5	12358	10377	13758.5	13406	11446	5240.5	7843	4992	8858	6092	5765	24336	34470	8129.5	9826	704	4151	8571	11580	753	55014
UP58 D0	5015	25128.5	13146	5503.5	38492	1157	59610.5	10668	13134	10588	15176	15022.5	10174	5671	6964.5	5202.5	9996	6341	6433	26599.5	37457.5	8299	22957	948	4224	9119.5	12316	1460	64390
UP58 D7	2999	31873	26565	6794	37182	12793	46029	8633.5	9641	8334	11777.5	5682	6821	1902	4635.5	10142.5	4542	5229	5415	6595	26530.5	6395.5	5551.5	1058	3932	6663	9962	228	38239
UP58 D7	5372	47109	37423	5178.5	44535	15743	62184	7734	9549	9140	11318	8030	10176	2897	6282	5422	4722.5	5287.5	5637	27714	34814.5	7799.5	14436.5	858.5	3585	6482	11458	388	44569.5
UP59 D0	2317	2055	3544	4240.5	2710.5	975	6233	7666.5	10015.5	9046	12073	14285	13325.5	4681	11289.5	24175	14911	4120.5	3172	22922.5	7392.5	10242	4827	1194	4104	13526	12340	1254	43650.5
UP59 D0	2695.5	2325.5	3705.5	4239	2566	872	6854.5	8694	10484	9854	10218	14452	13239	3698	10840	27197	12993.5	4159	2930	21360	6094	10384	4378	1522	4520.5	14148	11521	2133	48672
UP59 D7	1758	8196	1434	2893.5	4321	719	41950	4973.5	5992	2874	3432	6315.5	5972	1569.5	12388	6626	3239	669.5	578	16472	2414.5	2510.5	715	498.5	3101	4861	3982	979.5	15243
UP59 D7	3041	23486	5289	4371.5	21934.5	2462	38193	7261	7845	11523	10936.5	12472	20245	2299	18188.5	40675	9477	4192.5	3339	20636	12486	7308.5	5088	956	3825	10427	11675	1715.5	36182
UP60 D0	4516	6426	5100	4037	39549	543	29288	8919	11923	8718	12148	14095	10644	5847	9198	6727	9278	5070	6121.5	15096.5	7837.5	8923	7891	3996.5	2570	5215	8372	1807.5	43892
UP60 D0	4457	6511.5	5523.5	3431	39376.5	762	26668	10019	10644.5	8470	12330.5	12390	9544	6884.5	7428	7176	9068	4729.5	3415.5	13686	9654	8048	1385	5931	1494	4420	8436	2639.5	41341
UP60 D7	7386.5	61403	49108	8234.5	27990	30563.5	40628.5	12984	15030	6272	20613	19073	28668	3661	22543.5	43570	9419.5	10754.5	7085	18441.5	11915	10087	12222	8391	4911.5	8234	15979	1103	42973
UP60 D7	6059	63758	51751	8123	32425	40330	74168	12682.5	18315	17787	24772	15621	27312	3915	22830.5	28932	11076.5	12163	7081	18315	12362	10583	16162.5	8178	5289	9759	15857	1246.5	54773
UP61 D0	4895	25921	18108	7737	19050	23371	29931.5	10645	12521.5	30908	24887	16913	34148	3497.5	32539.5	38376.5	9959	10071	5835.5	16982	25335.5	6518	9444	1159.5	6066	8767	14277	5839.5	23669
UP61 D0	3840	23726.5	16764	6238	16478	20682	26542	17511	10541	28564	17775	12713	30058	3500	32264	39284	10160.5	10720	5935	18096.5	28104.5	9043	9000.5	1069	5197.5	8756	12146	6430.5	24060
UP61 D7	6696	25094	18924	8544	19924	26358	30770	11453	11614	29001	17721.5	14835	33045	4036	27564.5	39479.5	11692	10771	6743	19671	27898	7505	8555	1262	6177	11316	13003.5	6042	23049
UP61 D7	5412.5	25358.5	17832	8539	16040.5	25967	29380	14815.5	11863.5	27863.5	18683	13861	36756.5	3817	27921	41019.5	12297	13063	8732	19648	30620.5	6060.5	8347.5	1329	6845	11780	15181	8134.5	24979
UP64 D0	3257.5	54922	40835	6170.5	57197.5	15675	57910	8641	10124.5	8945	13032	12204.5	9239	3032	11758.5	7489	8045.5	5297	3949.5	4135	4303.5	4046	2579.5	722	4134	4511	10440	1158	21589.5
UP64 D0	3387.5	56749	44190.5	5774	61023.5	15772	48833	9573	10032.5	8498	11567.5	10894	8190	3104	10988.5	6259	7927.5	5653	4704.5	3721.5	3950	3679	4294	660	4146.5	5468	9716.5	1355.5	22566
UP64 D7	4460	63241	51452	7228	62023	22635.5	65861	8289	12525	9714	14687	13019.5	10029	3542.5	13919	8615.5	10103	6936.5	4865	4808	4583	3341	4361	1057	4487	5435	10780	1643	23807
UP64 D7	3792	58277.5	45558	7008	55738	20567	55726.5	9019	10168	8346.5	13789	9678.5	9556	3464	12871	8185.5	8700	7627.5	4976	6020	4020.5	3477	3370	844	3935.5	6295.5	9692.5	1130	20016
UP65 D0	4168	4013	3793	4489	16598.5	458.5	7921.5	7068	9272.5	6855	9439	16618	5355.5	16486	11588	3003	71536.5	3914	3082	4992.5	9075	8037.5	7530.5	556	2781	4198	7837	740	59047
UP65 D0	2938.5	3201	3210.5	2639	14067	469.5	6708	5026.5	9380	5529.5	8326	12961	7021	14504.5	10150	2434	60621	3661	2676	4385	7678	7894.5	3891.5	550	2536	2571	7225	850	52969
UP65 D7	3258	43754	23003	5757	31965	2225.5	49223	10886	13794	8570	18936	18705.5	7185	16982	9653	5927	24014	5535.5	5168.5	5582.5	18637	7791	4096	767	2941	5251	13127	516	50625
UP65 D7	3275	45799	20590	5154.5	32632	1979	52348	9127	10599	8598	17947	18154.5	8488	15559	9021	6040.5	21302.5	4915.5	3940	5796	17626	6152.5	2811	499.5	2946	4681.5	11304	562.5	46994
UP66 D0	3360	18177	10059	4502	15349.5	1274	52555	6148	7971	5881	9300	8116	6747	4006	3557	3669.5	54531.5	4316	3288	30586	32586	7237	9116	712	3208	7093	8899	613.5	30954
UP66 D0	3410	19268.5	13132	4625	15860	1779	54049	7018	8670.5	6271	9128.5	8632	8175	4547	4177	5730.5	58070	5252.5	4402	41984	33918.5	8037.5	3977	1330	4147.5	7812	8742	1402	26587.5
UP66 D7	5889	66412	59805.5	9090	58277	17011	86232.5	12755	15324.5	13080	15960.5	12215	11854.5	5531.5	5987	4578	43685	8979	7831	31126	21440	7280	5429	1048.5	5735	10007.5	12952	1240	26036.5
UP66 D7	6088	67584	61517	10404	53187.5	20383	87002	14074.5	14286	12754	15246	13543.5	13620	5374	5206	9350.5	40111.5	9616	6625	29736	22267.5	6322	8382	1212	8452.5	8886	14087	1112	23956.5
UP67 D0	3404	57025	35964	6409	43914.5	10829	53658	7236	9885	12085	15264	10893	13377.5	3872	13066	15559.5	8597.5	5912	5094.5	12236	17235	8342	7743	1090.5	3941	9285	11428.5	465	46833
UP67 D0	2487	45707	33413	7344	34562	7523.5	43547	7174	7746.5	8625	9862	8594	14055	3387	10418	10756	6744	5204	3213.5	7327	10751	5410	8265	1351.5	2324	5949	8538	911	34217
UP67 D7	6920.5	29414	39238.5	7159	41433	10464	28771	13350	13039	14329	15423	11048.5	12906	6456	12196	15312	12923	8963	7773	14256	18637	7662	16580	2100	4657	8242	12502.5	1262	43455.5
UP67 D7	5279	53612	34309	10373.5	45822	10397.5	48120	11724	15352	13769.5	16269.5	10507.5	15960	9162.5	15549	13888	12564	9513.5	7114	14795	17993.5	11104	7102.5	2176	6342.5	9258	15642	674	48603
UP68 D0	2888	2502.5	3482.5	4869	2862	746	8984	13053.5	6114	11212.5	14005	14055	13230	4969	11355.5	9816	5352.5	4364	3857	11671	9058	11385.5	4664	1090	3130	5978	9222	423	65079
UP68 D0	1889	1307.5	3403	4633	1948	502	5263.5	8951	10807.5	4175	14186.5	11790	13748	4511	7727	3259.5	7748	3058	3466.5	6869	15945	9540.5	4582.5	585.5	3012	3734.5	8423	495	61575
UP68 D14	6237.5	55404.5	42203	9811	51394.5	41272	62114.5	14045	15044	29702	23049	22199	33895.5	7238	38606	16059.5	17901.5	16844	12368	10241	9379	15900.5	8382	851	7990.5	11777	18890	654	40652
UP68 D14	6940	60782	40651.5	11194	53704	35745.5	74156.5	14389	14185	25554	20923	19889	28886	5973	30196	32298.5	15555	13611.5	7907	9595	9370	14297	9232	1400	7121	12372	13196	953	39778
UP69 D0	5292	64102.5	51636.5	7161	34608	23577	65044.5	10734	14601.5	13259	16466.5	12882	14283	6273	7077	9810.5	12104	14637	8498.5	20371.5	21785	8045.5	10142	1115	4826	9978	14006	970.5	27461
UP69 D0	6461	66251	53451.5	8863	32953	24497	63333	12435	12592.5	13098	13028	12300	13794.5	6074	7344	9996	11826.5	15389.5	6651.5	18269	19360.5	8308.5	7141	1099	3962.5	7962.5	13508.5	1080	25485
UP69 D7	6384	69928	53865	9168	37710	35826	64125.5	11393	16324	18131.5	20291	16701	28748	6419	17028	17304	13133.5	15860.5	7497	22750	21785	10146.5	18154	2269	6109	13120.5	15988.5	1396	35182
UP69 D7	7541	76385.5	64401.5	10353	41571	37044	69928	13941	14923.5	14568	17333	18430	29368.5	5718	16121	16289	12897	16285	10484	21073	20820	12351	11177	1854	5773	13283	16388.5	1518.5	39526
UP70 D0	3709	37044	33792	7088	22267.5	19234	39652	8048	10104.5	7992	12372	8893	9401	5528	8226	5862	8779	7967	5646	14776	31460	9978	9029	876	4713	4343	12301.5	656.5	26116.5
UP70 D0	2841	27461	25841	4796	16729.5	12992	35871.5	5634	7081	6363	9651.5	5293.5	5487.5	3733	5002	5675	6380.5	5734	3967	11315	20636	6291.5	5793	666	3239	3618.5	10143	1064	16526
UP70 D21	6023	69928	58323	10879	55428	39411	74409	14921	11646	37135.5	20062	24749	41502	8427	36860	60598	16140	17993	8682	12419	42754.5	11616	15109	1566.5	8693	10246	20383	715	20475
UP70 D21	6572	64758	56876	11764	48005	36894.5	59276.5	12207	9524.5	31126.5	19992.5	22704	32655	8568.5	31299	54692	16420.5	18223	8215	12750	28208	9451	26473	1126	9590.5	10067	17373	822	13784
UP70 D7	6408	56002	54555	11278.5	43444	35239.5	55635	13583.5	16080	14591	17258	17384.5	14199.5	8750	12878	15384	13941	15081.5	7574	17016.5	34355	11726.5	15060	1827.5	6905	7289.5	19901	1020.5	26094
UP70 D7	3737	42559	44317	5507	17974.5	29897	12208	12048	2576	10166.5	6050	5645	13064	8112	9399.5	8283	8992	11932	2489	15660	32126	10744.5	10749.5	1020	5481	2464	16420.5	153.5	26507.5
UP71 D0	4010	47431	36802.5	6181.5	50832	6039.5	51889	7247	8688.5	8324	17718	8495	10021.5	6198	11286	6970	7779.5	5482	2788.5	14169.5	29093	7853.5	6839	863	3531	5594	8434	664	33815
UP71 D0	4893.5	53302	31862	3813	43938	6143	59265.5	6071	8132	8602	10735.5	7714.5	8792	4183	9541	6618.5	5960	4794	4745.5	11907.5	25944	7073	7859.5	890	3845.5	4811	10709.5	294.5	30196
UP71 D14	3184	75546.5	53083.5	4445	39595	16630.5	64861	5717	7127	10835.5	13151.5	8271	10400.5	2442	11113	9643	6029	4810	4398	6179	12783	4666	10013	810	2645	5922	7837	264	22486
UP71 D14	2182	67584	56714.5	5858	43478	17120	73582	6206	6067	9637	10516	6853	9182	2354	11729	10022	6124	5096	4860.5	5936	14093.5	3281	6021	1212	2909.5	5628	9270	337	21992
UP71 D7	3673.5	71031.5	48442	4960	55474	15618	71858.5	7472	9265	10750	11502	8924	8806.5	4543	15167	12271.5	7855.5	5378	4035	10014	21854	6230	14356	1027	3097	5858	10705.5	280.5	27507
UP71 D7	3959	72088	56347	5287	57645.5	16936	58162	8096.5	9031	9889	13657	8050	14089	4457	11766.5	10262.5	9888	5482	5435	12313	24198	7437	8858.5	1079	3490	6709	10167	320	32804
UMR01 D14	4470	23348	22095.5	6194.5	22026.5	30655	30747	11297.5	12335	14117.5	17947.5	13528.5	14629	6744	9781	13542.5	11611.5	12395	6711	5410.5	22118.5	6934	4279.5	1045	3802.5	7923	14215.5	671	20360
UMR01 D14	5945	27392	25048	9161	26818	37572	34907	13292	12152	14226.5	16254.5	13806.5	14012	6379	14004.5	15874.5	11220.5	14414.5	9037	6330	24565.5	8032	4680	945	5109.5	8424	12721	1175	21520.5
UMR01 D60	5145	30885	32827	6520	34148	27898	46305	10493	13275.5	26243	19142.5	18154	34585	4978	28403.5	37710	14462	9628	6864	5291	8820	5877	8269.5	1198.5	5354	9941	12931.5	844	12846
UMR01 D60	6030	33137	32631.5	6589	35826	32987.5	50441	11328	13563.5	24393	16982.5	17603	30701	4569.5	26381	36906	12389.5	8578	8174	4856.5	8184	5278.5	8277	1108	5144	8502	13595	896.5	12639
UMR02 D16	4854.5	61552	55290	9117	26726	36883	55635	10882	12973	17166	20130	18441.5	28495.5	4273	15508	25485	12174	11648	6569	11412	6812	8063	5806	782	6639	10746.5	15336	800	39330.5
UMR02 D16	3787.5	61265	60920	7581	25772	36194	71215	8725.5	12462	15968	18476	16059	23095	3754.5	15793	24267	10554.5	12341	6124	11930	7785	7377	5491	1602	5179	13084	14734.5	693.5	38537
UMR02 D29	6069	87462	72628.5	8140	47982	40721	81418	11372	14398	15547	24496.5	16124	23864.5	3480	18108	24129	11681	16523	7532	12698.5	7417.5	7121	3940	1314.5	6867.5	11786	16289	617.5	46213
UMR02 D29	5639.5	81154	67079	10660	45592	38399.5	79108.5	10779.5	14372	16896.5	19970	16233	18418.5	2929	14021.5	19510	12580.5	15175	7079	10926.5	6853	7020.5	9020.5	1087	8362	15928	16235.5	678	43685
UMR03 D26	4827	45856.5	34412.5	9768	45431.5	20061.5	61035	11513	16743	42030	28943.5	36825.5	56519.5	9239	47166.5	61621	19039	10995.5	8148	31758	32930	10027.5	12025.5	3724	6688	12418	17499.5	773	21004
UMR03 D26	3939	47316	33804	10056	43869	21073	61724	11513	15824	39020	23807	26749	49740.5	9299.5	42352	58162	16103	10124	6489	32758	32264	6997.5	16519	4642	5856	10973	15507	918.5	20085
UMR03 D9	4219.5	54945	43386	8592	47155	20739.5	72893	11102	11417	27105	19463	20659	39273	7078	32390	46661	15542	6685.5	5165	14190	23417	3982	9426	3553	6140	7189	15564	565	21509
UMR03 D9	4214.5	63413	48878	8955.5	53314	22727	85532	11179.5	13852	22497	22819	21980.5	35205	6482	33206	44903	14843	8194	6626	13920.5	27645	4541.5	11308	3790.5	5657.5	9753	16059.5	499.5	25818.5
UMR04 D11	3793	57013	36194	6537.5	54072	21325.5	75489	10222	12062.5	11634	16506.5	13138	13012	3860	9117	16798.5	9950	8708	4458	20291	29943	7507.5	4224.5	820	6224	13239	16206	671	21383
UMR04 D11	4195	52969	31529	6419	56094	20682	65217	10196.5	11672	11728	13888	11764.5	12259	3741	11027	13291	10597	8564	8777	20889	33849.5	8806	17641.5	1109	4414	8370.5	13161	629	22796
UMR04 D16	3809	62011.5	40261	7032	56508	22451.5	69423	7827	12291	17131.5	16439	17672	21302	4800	27679.5	25094	10841.5	8779	6784	20774	38767	9018.5	6160	1107	5295.5	7292	15692	855	27898
UMR04 D16	5319	70686	49326.5	6508	67929	24152	73996	10726	14705	19084.5	17993	15606	25152	3928.5	19211	30655	10360	9946	6010	23899	39043	8685	8550	1161	5707	8808	16798	696	27713.5
UMR05 D10	3625	72824	66447	10990	39618	23325	54692	12149	13391.5	37170	26209	21946	35022	4632	35412	34436	15597	9526	5701	10451	19625	9800.5	13435	1262	7498	10586	11506	1803	24945
UMR05 D10	5602.5	70950.5	61701	6889	41249	23991	60391	16255	12460	35584.5	19107.5	19590.5	35056	4407	33941.5	37664	17309.5	9439	5466.5	8810.5	18154	8855	14322.5	815	7695	8824	13074	1530	22704
UMR05 D47	3523.5	65217.5	63850	6623	58185	11999	65424	9645	11257	20360	13236	14240	27346	4019	19912	25152	9628	6685	4884	11073	24497	12701	9545	898	5020.5	8016	14566	1413.5	26783.5
UMR05 D47	3161.5	63057	62850	6318	55301	11785.5	62712	8355	9968	18085	11521	10849	22773	3598	20613	23554.5	8182	5260	4410	10556	23669	11321	7148	1150	3512	7209	10751	1966	28426
UMR06 D16	5135.5	75696	57760	13419	31896	33114	72180	15384.5	14447.5	18522	21808	22061	14320	7830.5	20682	23876	11285	15907	9025	7871	60920	7939.5	8848	1041	7545	24910	20716.5	455	42007
UMR06 D16	4531.5	64665.5	56554	10044	26634	34171.5	64700	10117	12726	15684.5	22210	13934.5	13060	6607	12366	21027	10463.5	14746	7005.5	7748	50372	7242	4977	1408	5219	25657	17821	317	40146
UMR06 D52	4540	74823	59288	9023.5	46948	29448.5	72180	7348	4932	21670	17205	19211.5	16982.5	5645.5	22819	30219	4847	7053	4692	5707	45202	6154.5	6341	1024.5	5601	14009.5	13199.5	254	39318.5
UMR06 D52	4063	81820	61402.5	8468	48878	29127	61184	10710	10617	20475	15318	15824	20544.5	6717	23451	32609	10101	10043	5358	5614	45994.5	4994.5	8453	717.5	4260	11470	16415.5	509	36033
UMR07 D2	2382	47362	35849	5128	69606	8872	42214	5588	8457.5	7222.5	8037	13655	9544	1231	7163	8244	15868	6104.5	3749	36377	21222	13266	4468	550	3250.5	7617	10927.5	571	9299
UMR07 D2	2757.5	55451	36274	6795.5	66481	12743	45029.5	5749	8214.5	7203	11587	12184	10002	1808	7182	8058.5	17924.5	8670	3652	33183	22704.5	14579	5758	593	2941	7637	11412	889	22463
UMR07 D39	4239	53061	36446	7833	61242	14998	63241	8488	11418.5	12302	16154	21923	17051	4181.5	11621	11765.5	12479	10549	4472	32379	33091	10501	5683	3124	4440	9734	13964.5	1274.5	23210
UMR07 D39	4395	63701	43754	10158	73329	22888	82130.5	10016	13888	13745	16382	19763	13589	2767.5	13569	13044.5	15594	11673	5914	42214	44328.5	14716.5	8653	4416	6432	15157	18074	1431	27978.5
UMR08 D13	3185	51406	49660	4872	57197	20360	56381.5	6999	8359.5	5942	12974	9374	6997.5	3139	7764.5	6150	5640	5456	2625.5	34527.5	16106	5365	5721	911	5516	9416.5	12610	697	40353
UMR08 D13	2760	65930	59380	6332	62483	21819.5	45615	7464	8393.5	7786	10471	8828	8778	2852	8022.5	6288	6006	6820	3777	39985	18211.5	6213	6914.5	862	3950	8965	12587.5	784.5	33378.5
UMR08 D20	4190.5	64022	58530	5937.5	64114	21302	46741	6399	9519	8198	12793	11792	8268	3127	7704	6934.5	6559.5	6087	4942	33654	17787	5824	7190	735	5334	10615	13147	608	37136
UMR08 D20	3956	74926.5	70985	6937	74892	21520.5	63654.5	8496	8903	8831	15686	10236	8395	2866.5	7124	7793	7033.5	7517.5	4628	36998	18533.5	6393	7654	538	5785	10443.5	15449	1056	40077
UMR09 D21	2875.5	54968	50004	6142	62299	12268	61908	6178	10282	10708	11315	9460	15588.5	1927.5	7804	11531	7279	4542	4572	13674	32953	5111	5004.5	1613	4265	6568	11122	706.5	36400
UMR09 D21	5103	57151	52601.5	5980	69882	12319.5	63746.5	6247.5	8802.5	9106.5	15106	8771	12103	2702	7553.5	13061	6785.5	6117	5705	14255	34642.5	5097	14621	1256.5	3517.5	4853.5	11523.5	878.5	32586
UMR09 D3	1458	17821	13862.5	1823	16494	761	16321	3758	3762	2195	4313	3473	2879.5	871	1326	1853	2603	2345.5	1883	16706	41961	5221	8287	353	1481.5	2744	8482	326.5	38112.5
UMR09 D3	1274.5	15184	10456	1638.5	15626	594	15245	2172	3492.5	1985	4381.5	3041	2245	744	1341	1531	2006	1570	1110	11225.5	40560	3951	5996.5	406	1170	2534	8026	275	36033
UMR10 D20	3068.5	74467	71445	6613.5	55899	19142.5	66941	11179	11413	32068.5	18315	16481	35297	3121	30242	26392.5	12465	5652	4126	8762.5	18545	7802	11605.5	1112.5	6141	9441	14072	1455	29598
UMR10 D20	4521.5	70595	68365.5	6788	52693	18936	67768	10608	12264	30012	22635	20935	26128	2991	32126	18430	6972	5997	5087	8688.5	17246.5	8725.5	10583	804	4876	10632	9771	1881	26921
UMR10 D29	3172	80890	84842	4805	25416	19809	54118	8507	8315.5	7166	11590	10372	7534	3159	6900	5282	7508.5	4095	3923	3929	20210.5	5293	5018	736	3665	11219	10981.5	756	35734
UMR10 D29	3887	77810	82326	5370	26059	20061.5	55727	7359	8082	6814	9454.5	9762	8742.5	3257.5	6332.5	6299.5	7539	4031	6261	4810.5	20199	4670.5	3674	917.5	3451.5	6218	9341	611	37652.5
UMR11 D19	1655.5	630	1102	1706	651.5	415	1354.5	3775	3973.5	3458.5	4352	4776.5	3649	1755.5	4895	2203	3901.5	2010.5	1777	33827	36791	9478	3395	349.5	1263	4133	6941	331	28116
UMR11 D19	1956	603.5	1276	2929.5	707	382	1568	3837	4568	4247	5858	4623	3120.5	1736.5	5226.5	2276	4177	2241	1876.5	34079.5	37652.5	9465	5377	343.5	1453	3465	6466	291	32747
UMR11 D47	1725	761	1280	2021	1205.5	423.5	1234	2911	4091	2985	5618.5	4832	3159	1646	4477.5	2235	3729	1893	1320	30839	35653.5	7683	3609	295.5	1336.5	2595	5608.5	218	26680
UMR11 D47	697	407.5	1049	1692	1376.5	273.5	543	1834	2530	2833.5	3842	5350	2192	935	4271.5	2081	3232	1133	843.5	31942.5	28725	7567	2363.5	326	863	2990	3488	169	16752
UMR12 D15	5595	62368	44707.5	9169	53198.5	19372.5	73478.5	15328.5	12149	20705	19809	21601	25232	4216.5	21704.5	24566	19878	8701	8193	38836	31230	23761.5	12905	1100	6373	8719	16034	1326	59219
UMR12 D15	5453	72168.5	45363	9329.5	63689	23210	80108	15195.5	16267.5	30207.5	24221	22130	25025	3963	23509	27898	18292	9550.5	10789	36572.5	37687	28932	14273	1352	6821	12288.5	16802.5	1057.5	64953
UMR12 D6	4245	58139	35527	6566	56760.5	12824	70514	15515	14484	13586	12471	16323.5	16234	3192	12115	15019.5	19487	5959.5	7974	42950	28541	22291	8038	913	4751	11698	14041	1357	62574.5
UMR12 D6	4151	68365.5	45202	7759	64206	16659	83302.5	13382	15094	15396	21004	20303	16972	2719	16687	17120	21176	7552	11059	44902.5	31552	23531.5	5163	889	6660	12299	18522	1805	66745.5
UMR13 D1	5596	53865	52647	6073.5	50809	17649	42812	7673.5	13339.5	11889	14519	9986.5	8184	2532.5	6791	6492.5	8210	5097	6661	26530.5	26473	8396	3437	813	4687.5	10355.5	13017	976.5	35297
UMR13 D1	3650	55244	51682	5780	60897	15653	87956	10278	11250	7233.5	12015	12497.5	9507	2978	7322.5	7053.5	7326	5818.5	4493	26496	23118	7683.5	5341.5	939	3941	11044.5	13614	1083	33413
UMR13 D3	3724.5	56715	54302	8676	63712	23600	74386	10663	11963	9922	14626	13599	11101	3503.5	7599	11703.5	9016	5860	5854.5	25944	25255	9122	5727	889	4458	9124	12715	1577	30632
UMR13 D3	4132	61126.5	53406	7690	65585	24037	80682.5	9051	12594.5	8667	14473	11856	10561	4004	7818	9091	8212	7005.5	4512.5	25784	24611.5	8519	10888	986	3921	10213	12703.5	1519	32126
UMR14 D18	2130	31907.5	14255	3407.5	43719.5	1635.5	44558	2854	5851	3419	5987	5442	4625	3506.5	5856	2609.5	2497	3432	1695	3725	3154	6283	5352	490	1481	4652	4311.5	1209.5	53888
UMR14 D18	2101.5	33344	14352.5	3259	46282	1800.5	40020	2234.5	4374	2873	5265.5	5453.5	4504	2362	5166	2996.5	2259	2855.5	1811	4732	3589	6695	3413	364.5	1447	2945	4236	976	56772
UMR14 D40	3770.5	73789	55669	6054	69307.5	24060	69779	11188.5	13618	50947	29368	21693	64344	6766	51291	79200.5	13869.5	10945	4560.5	13185.5	20981	13211.5	18005	974	6691	10788	13257	1092	61908
UMR14 D40	2711	60736	56347	6201	61391	22061	64987	10453	12607	53210.5	38124	17557	66068	5403	64551	81016	14005	9714	3823	12267.5	18246	10836.5	17970	990	7336.5	9534	13215	863	49890
UMR15 D3	4568	49533.5	23899	8502	65171	15681	76155.5	10875.5	12777	10628.5	21704.5	13600	17304	6470	12846	13670	8518.5	9686	9517	28082	16898.5	37917	9599	862	4879	7668	13413.5	913	42605
UMR15 D3	4182	55588.5	31896	9561	72249.5	16350	85635	12544	12709.5	11912	22474	11808	13687	4855	10493	9885	6487.5	9557	9686.5	26726	19257	40410.5	10807	769	4763	9273.5	12215	975.5	46489
UMR15 D40	2979	67722	60035.5	6753	51935	26588	70250	6619	9250	8670.5	11901	11710	11513.5	6213	9047.5	11175	6589	7425	5130	14070.5	20866	32149	7170	691	4150	7431.5	10589	418	38698
UMR15 D40	3566	77557.5	63471	6349	59690.5	30173	67400.5	8212	11357.5	9491	16906.5	9908.5	12816.5	5271.5	11239	10749	7212	7242	4366	13883	22727	34860.5	4002	781.5	4661	10120	12773.5	642	45672.5
UMR16 D6	3861	42294.5	19648	6123.5	45718.5	3597	57588	8004	9649	7801	13083	11703	11065	3091	9044	8625	6857	4407	5547.5	29920	58990	26151	17488	687	4432	8530	11433	685	39893
UMR16 D6	2860	24244	18637	4246	44811	2401.5	58323	5634.5	8199	6031	11687	9495	8785	2922.5	7081	7038.5	6339	3546	4975	26794.5	57450	21842.5	25967.5	469	2842.5	6320.5	9853	516	34631
UMR16 D8	3045	44512	23095	5755	47855.5	3060	60000.5	8160.5	10935	7236	13315	11021	11256	3099	7378	6576	7312	4135	4046	31712	62735	30000.5	10960	672.5	3062	6980	11525.5	444.5	39480
UMR16 D8	3002	43558.5	19234	4484.5	48557	2980	55704	6434.5	8078	7566	12759.5	11566.5	9321	3357.5	7797	6690	6377	3272	4190	28035.5	61655	26886.5	25692	766	3737	5128	12291	577	36400
HC16	3560.5	1807	2969	4454	6117	324.5	4795.5	5654.5	8396	7268	9945.5	15706.5	10127.5	4074	6574.5	5939	6494	4490	3548	5894.5	38170	14096.5	5649	4756	1694	6392	7437	1061	44880
HC16	4170	1351.5	3417	3732	7811	416	5641	8291.5	9626.5	7492	10656	16664	10293	5479	8138	5340	6723	6367	4989.5	7194	39537.5	16610	5130	5882	2538	6190	7552	854	47155
HC17	4807.5	1649.5	3163	4166	1222	492.5	4170.5	8532.5	10960	8032	11575	14882.5	8670	5445	6808	3414.5	7635.5	6375	5145	23256	45523	19590.5	7231	1140	1960	6104.5	8260.5	814	45213
HC17	5265	2068	3739	5599	1511.5	560	9498	10500	13095	9085.5	11470	14341.5	8451	7025	6473.5	4549	8741.5	7915	6623.5	27852	53130	20222	10843.5	1896	3125	5004.5	10154	758.5	53669.5
HC18	4275	1876.5	3985	5011	1900	1109.5	6532	9823	10432.5	8180	11783	11845	11000	5633	9240.5	5946	8734	4649	4133	23692	22337	16752	10374	2042	3622	7529	10775	687	41754.5
HC18	4275	1772	4712	3432	1843.5	1137.5	6867.5	11431	12638	7856.5	9657	12902	11003.5	7256	9216	5786	8717	5873	4806	23922.5	24083	16422.5	4751	3030	3780	7143.5	10864.5	819.5	53635
HC19	2254	943	2350	2977.5	1175.5	491	3660.5	6146.5	6744	4819	5363.5	7629	7144.5	4262	4094	3472	4793	3033	2959	23738	23945	17212	4890	835.5	1430	4808	8247.5	429	41663
HC19	3080	1328	2619.5	3470	1277.5	471	4360.5	7426	8336.5	5789	7595.5	7957	7143.5	4345	4713	3647.5	5570	3855.5	3046	27403.5	26657	19556	7188	1228	2188	5173	8921	566	49441.5
HC20	2978	1639	2582	3558	1535	801	2838	7241	7169	7426	7161	11003	8736	3885	5141	3652.5	4748.5	3805	3043.5	8153	25669	15689	4008	3777	2394	10956	9695	875	38032
HC20	4185	1904.5	3355	4642	1745	1115.5	4204	9081	9736	8001	10391	12326	9937.5	4734	6468	5114	7049.5	5189	4929	8695	28748	19556	4965	6051.5	4230	14951	12259.5	1203	47316
HC21	3401.5	1069.5	3742	4726	2935	493	3087	9000.5	10487.5	8421	11634	16161	12534	7573	7369	6146	8993	5142	4076.5	8579	11442	21417.5	13355	642	3237	5821	8425	710	23255.5
HC21	3903	1277	3913	4553.5	4128.5	583	3542	10359.5	12383	10037.5	12977.5	15746.5	13238	8873	7555	7294	9900	6300	5230	10066.5	12980	23634.5	26174	773	3227.5	7103.5	9389	745	29449
HC22	4122	1664.5	4016	2829	2043	770.5	12422	7805	10905	7829	12479	11432	7514	15462	7948	4607	7682	6941	4569	26645.5	16985.5	23853	6559	1154	2673	5370	10381.5	1348	42191
HC22	3009	1131.5	3259	3122	1920	707	15454	7616	10916	6852	11856	10542	7353	18246	6391	3584	7870	4785	3671.5	26381	17465	23842	4423	794.5	2423.5	6302	9578.5	1421	40353
HC23	3244.5	1205	3110.5	3857.5	1505	492	3048	7700.5	10327.5	7504.5	9479	10086	6554.5	5384	5669.5	4436	6652	4264	3706	13087	19878	10767.5	2348	624	2914	10039	9778.5	778	47442.5
HC23	2411.5	1359	2744	4480.5	1376	384	2721	6660	8852	6240.5	7979.5	8803	6738.5	4268.5	3914.5	3808	6896.5	4413	3417	13007.5	23118	9103.5	3425	850	3351.5	11104	8823	445.5	49912.5
HC24	2443	1370	2344	4166	1900	391	6544	6677.5	7240	5644.5	7664	10194	6013	5790	5365	2432	4323	3639	3298	19349.5	10697	8340.5	5958	778	1822	3667	5943.5	1236.5	29265
HC24	3168	1586	2708.5	2294	1839.5	535	7260	5657	8103.5	6308.5	6566.5	10064	5939	6557	5713	2751	3678	3898.5	3865.5	18774.5	11738	7879	22612	518	2005	3484	5814	1478.5	28644.5
HC25	3005	1372	2567.5	5049	1582	564	9777	7493	10329	8069	9768	10078	6801.5	3957.5	5704	3776	6456	5139.5	3663	13859	21808	8316	4438.5	2644	5350	12974.5	9229	1115	50958.5
HC25	3040	1438	2951	4967	1426.5	473	10161.5	6495	9285.5	7483	8077	10352	7294	4169.5	5926	3647	6100	4991	3728.5	13922	20417.5	7355	4637	2493.5	5277	11513	9573	812.5	49763
HC26	9572	2447	3979.5	7114.5	1826	909	8654	14527.5	16681	12632	16864	17212	13012	10195	12480.5	7192	14873.5	8880	8334	14876	40111.5	9907.5	3457	2064	4476.5	13046	14316.5	945.5	39503
HC26	6443.5	2001.5	3985	8192	1391.5	1084	6658	15794	18717	16178.5	21854	15067	10409	7956	11906.5	6122	9795	8958	8413	14019.5	36871.5	8736	3484	1740	3691	10763	12566	649	34930
HC27	4033	2164	2842	5479	1629.5	420	4060	6759	7661	6424	8002	10826	7914	5709.5	9370	4636	6165	3926	3353	10470	27300	5465	11488	557	1698	7839	6553	863	45386
HC27	3401	2858	3231	4455	1702	573.5	4392	8751	10270	6194	9576	9357	6746	5058.5	9844	4552	6089	4714	3941	13364	33976	5783	17626	480	3261	4723	9126	704	47925
HC28	2630	1157	2110	3117	808	452.5	15774	4731	6071	4950	6325	7061	5481	3466	4690	2143	3395	2991	2145	12757	9134	6239	6523.5	544.5	1928	3402	4803	485	32425
HC28	2863	1351.5	2312.5	3556	1170.5	609	21027	6813	7730	5707	9530	8738	5461	5007.5	3691	2814.5	3794	4364	2840	16115	11543.5	8378	10345.5	1050	1968.5	4152	6319	730.5	43788.5
HC29	3522.5	6352	2842	5604	1845	616	4777.5	10266	9858	7027.5	8344.5	10668.5	8324	5123.5	7276.5	4997	7128	4327	4589.5	17453.5	39709	13884	5773	1301	3517.5	8933	9175.5	1455	41054
HC29	4132.5	7173.5	3596.5	6124	2086.5	529.5	6099	10651.5	10556	8232	8997.5	10323	12330	6245	10021	3882.5	7741	5661	4506.5	17189.5	41157	16061.5	7487.5	1186	3281.5	12455	11902	2134	48212
HC30	4100.5	1577.5	2675.5	3341	2415	362	5588	7380	9464.5	6578.5	7872	8645	9206	4199	7843	5949	5562	4701	4284	21486	23416.5	13690	8753.5	590	1779	5399.5	8449	864.5	50521.5
HC30	3320	1148	2492.5	3557	2661	365.5	6277	7360.5	8213.5	7044	7881	7722.5	9372	3367.5	7133	5168	4997	4192	3561.5	22968.5	23704	12831	10424.5	455	2305	4229	8278	571	55037
HC31	3023	1478	2081.5	3371	1670	410.5	3846	5658	6698	5604.5	7177.5	6098	4814.5	13563	5813.5	2177	4150	3890	3687	16303	17143	7391	9824	29874	2116.5	7475	8320	1459	44237
HC31	2889.5	1852.5	2603	3957.5	1457	399	3368	5603.5	7798	5278	6827.5	6804	4941	14312	5398.5	2284	4749.5	3895	3653.5	15245	18752	8950	17177	34068	2405.5	10939	8556	1282	50050
Anti-His	327.5	10194.5	12156.5	1234.5	27013	31483	19303	9177	22336.5	26197	19935	22647	34861	4416.5	36549.5	66182	24554.5	1174	732.5	865	2422	590	4270.5	164	3903	3376	2907	10393	441.5
Anti-His	308	11821	10466.5	1769	41318	41180	19222.5	7610	41823.5	46764	33056.5	30081	53486	4587	56600	53934	12231	1615	848	1045.5	2957	799	5961	251	5477	5316.5	6383	13843	385

## Sheet: Figure 5a
Figure 5a Raw MFI Data
ANA Panel
Sample	Bare Bead	RPP14 (Th/To)	RPP25 (Th/To)	CENP A	CENP B	Scl-70	POLR3H	Fibrillarin	U11/U12	PM/Scl-75	PM/Scl-100	MDA5	Troponin I	MYH6	MI-2	EJ	JO1	PL-7	PL-12	SRP54	Ro52	Ro60	La/SSB	Sm/RNP	Smith	U1-snRNP A	U1-snRNP 68	PCNA	Ribo P0	Ribo P1	Ribo P2	PDH	PDC-E2	TPO	TG	Intrinsic Factor	LKM1	ZnT8	GNAL	Ku, p70/p80	Nucleolin	Histones	Histone 1	Histone 2A and 4	Histone 2B	Histone 3	C1q	Beta 2 Glycoprotein 1	Myeloperoxidase
SU01 D0	12120	15030	4042	8681	2512	30393	9394	13787	9266	8427	16588.5	7054	8137.5	3613	1419	2357	3390	1712.5	3424	4165	11074	13489.5	9690	6242	3514	20001	4335	5566	7794	7821	9722	4819	2013	33381	3896	1605	2888.5	302	5078	7242	6156	10570	5363	7701	9390.5	13263	2007	6028.5	1371
SU01 D0	12119	16366	4436	9402	3105	21197	10902	11913.5	13594	8002	20645	6910	8575	3690	1590	2355	3135	1867.5	3349	4478	14598	14511	9719.5	7445	4326.5	24438	4363	6128	8842.5	8865.5	10482	5561	2900.5	29450	3583	1755	3361	323	4846	6211.5	6300	12124	5403	9207	10149.5	15541	2298	5831	1556
SU01 D14	10534.5	13919.5	3588	7696	3331	18438	8152	9980.5	9960.5	6828	18231	6121	7518	3132	1304	1872.5	3229.5	1602	3211.5	4145	11208	12018	8332.5	6277.5	2586	17346	4517	5219	7175	7113.5	8705	4280	2686	26852	3259	1438	2786	287	3995	5797	5016	10528	4702	7943	7721	11748	1979.5	4563	1221
SU01 D14	9489	12800	3956.5	8253	2267	20817.5	7441	9935	10429	7286.5	17735	6611	7773	2970.5	1267	1960	3159.5	1489.5	3085	4350.5	12502	11007	7924	6346.5	3392	18300	4611	5179.5	8153	7920	8834	3610	2626	22587.5	2282	1544	3329.5	219	3632.5	4193.5	4589.5	11121	5114	9305.5	9348	13537	1855.5	4470	1255
SU03 D0	6500	7277	2953	2505	1244	15163	3549.5	5869.5	5473	2045	8644	1641.5	2542	2150.5	1238	674	846	957.5	742	1728	5470	4746.5	5081	3064	1406.5	10463	3368.5	1380	2020	1822	2987.5	2366.5	1340	1485	1509	572	986	230	1350	2441.5	2307	4805	1564	2564.5	3454	5723.5	485	2190	402
SU03 D0	6609	7420	3122	2656.5	1223	11775.5	3670.5	7326	6846	2624	7829	1820	2418	2422.5	1355.5	829	1096	1039	918	1538.5	5550	4855	5707	2976	1697	8905	5423	1419	2358.5	2073	3252	2515	1503.5	1042.5	1370	682	1271	267	1265	2688	2708.5	4653	1391	3180	3904	6548	539	1998	487
SU03 D7	4835	6142	2209	2300	911	11449	3260	3651	4008	1921.5	6809	1717	2286	1861.5	1122	642	773	851.5	817	1441	4499	3927	3364	2387	1240	7540	5365	1299.5	2018	2008	2668.5	1790	1226	944.5	993	551	1008.5	211	1337.5	2010	2785	3834	1425.5	2253	2749	4199	431	1801	418.5
SU03 D7	3105	5834	1421	2840.5	913	8868.5	3208.5	3548	2686	2545	5598	2375	2664.5	2105.5	1456.5	704.5	892	914.5	847	1613	5592	4167	3393	1750	1096	8569.5	7072	1583	2760.5	2567	3252	1734	946	1142.5	1823.5	675	1542	262.5	1150	2625	1751.5	4337.5	1785	2859	3217	5203	469	2091.5	456.5
SU04 D0	4538.5	5157	624.5	3164	1564	9233.5	2589.5	2746	2674	2395.5	8098.5	2257.5	2420	1519	611	1773	1157	880.5	1283	1284	4394.5	4256	3972	1664	2329	6779	3954	1764	2551.5	2577	3248	1705	1130	25680	2285	504	1105	205	1641	1659	1400	4718	1888.5	3406.5	3361	5285	954	2126	472.5
SU04 D0	4856	5662	733	4332.5	1303.5	9319	3534	3035	3483	2580	8257	2847.5	3429	1820	658	2564.5	1452	915	1666.5	1831	5628	5543	3763	2333.5	1561.5	8447	2801	2348.5	3204	3510	4293	2010	962	29151	3320	669	1495	361	2466	1872	1892	5732	2839	4913	4970	7058	1158	2508.5	534
SU04 D30	4582	5524	625.5	4324	1067	10116	3079	2858	3316	2645	7547.5	2534.5	2828	1360	539	2087	1231	865	1140	1508	4957	4951	3928	2245	1926	7440	2802.5	2380	3675	3625.5	4064.5	1625	1247	27094	2256.5	550	1132	262	1711	2084	2282	5532.5	2656	4219	4502.5	6351	1122	2324.5	548.5
SU04 D30	4323	5399.5	853.5	5396.5	1420	10079	3411	3633	3755	3234.5	8931	3131	3128	1741	549.5	2475.5	1372	830	1163	1664	6855	5699	5282	2463	2947.5	7695	3762	3050	4455	4527	4679	1868	1349.5	25404	2547	631.5	1653	218	1921	2090.5	2486.5	6658	3197	5651.5	5225	8908	1204	2420	567
UP52 D0	4337.5	6025	960	5602	2000	5612	4443	3608.5	4509	4308.5	11100	3382.5	6264	1710	590	1923.5	2001.5	2067	1842	1694.5	5345	9266.5	4300.5	3978.5	2627.5	5209	2445	4058	5533	5977	8121	2596	1105.5	1778.5	1453	904.5	1241	295.5	2446.5	2474.5	3217	5807	2848	5128	4566	7166	966	3320.5	844
UP52 D0	4302	6086.5	1009.5	5110.5	8167	11534.5	4232.5	3102	3795	2567	7546	2558.5	4328	1049	606	1689	1339	816	1113	2166	4890	5521	4505	2952.5	2112	7948.5	2683	2272	4311	4488	4615.5	1666	1751	10819	1477	474	1381	228.5	1596.5	2510	2071	6626	2743.5	4780.5	5117	7691	725.5	2727	382
UP52 D7	4231	10540	847	8213	3007	9049	5095	3437.5	4163	5163	17886.5	4520	8931	2391.5	978.5	3000	5748	2695	1963.5	3568.5	8385	12701	3515.5	4507	2577	8907	4065	3593.5	6217.5	5871.5	9109	1754	1729	2829	1315.5	1800	3477.5	371	3577	3277	3166	10764	6619	7356	8554.5	9184.5	1517	6905.5	427
UP52 D7	5195	8572.5	927	9653	3212	13604	5939	4000.5	6734.5	5252	19840	4820	10999.5	3143	1204	3522	6556.5	3358	2225	4216	10728	13833	4808.5	6142	2892	12027	6424.5	3855	6966	6556.5	10162.5	2011.5	1900	3073	1387	2078	3514	469.5	4283	4204	3074	12095.5	7264.5	8977	9295	10726.5	1518	10497	483
UP53 D0	15122	13228	2153	11956	5252	24358	7337	13063.5	9200	7491	26300.5	7605	10678	4583.5	2938	2463	3955	3333	4342	5828	15504.5	15312.5	10966.5	7862	3665	23588	7464	7904.5	8801	9050.5	12645.5	4496.5	3089	4136.5	3527	2124.5	3358	994	5204	5392	6496.5	13191	7235	10565	11355	17265	2544.5	7495.5	964
UP53 D0	6003	9439	721	6623	1901	10343	4953	5778	4975	3374	14452.5	2475	5150.5	1706	581.5	1562	1817	1188.5	1510	12340	10213	8990.5	3862	3320	2793	10786	4288.5	2275	4692	4970	4947.5	2107	1723	14304	1946	1079	2358.5	335	1840.5	2973	2400	7976.5	2612.5	6814.5	4845	11789	1450	3301.5	403
UP53 D7	6769.5	14052	1670	8322	3767	19542	7245	6956	6489	6216	13071.5	4483	5930.5	2739.5	1637	2119	2565	2653	2123	3601	11229	10867	8449	5912.5	2655	19771	5951	4122	6602.5	6981	8822	3816	1878	2392	2094.5	1442	2728	815	4364.5	6053	5136.5	9653	5236	8386	8906	13966.5	1775	4944	678
UP53 D7	8048	12423	1726.5	10195	2916	12714	9294	7096	8581.5	6837.5	14946	5983	8617	3467	893.5	4428	3535.5	2367	4850	18334.5	12064	12851	9508	6060	4092.5	12752	4701	6518.5	9776	9869	10135	4092	2908	16355	2795.5	2089.5	3801.5	411	4609	5062	5373	10171	5012	8278.5	8407	12384.5	2840	6005	869.5
UP54 D0	3590	3762.5	592	5726.5	860	9441	2973.5	2836	2940.5	2960	7063	2824	3519	1851	842	807.5	1353	1294	1053	1933	6364	3623	4099	1748	1615	8105	4073.5	2046	4085	3959	4529	1355	1429	1578	908	1046	1727.5	467	1672	2009	4525	7154	2619	5021	6442	8506	1279.5	3216	318
UP54 D0	6779	12192	4622	13430	3364	10969	5625	6927	8312	9705.5	11442	8378	8828	4699	8532	3159	5771.5	4632	4235	5649	10939	14797	5806	6578	3150	12999	5598	8036	10905	11825	10796	4818	3454	4132.5	2772	4928	4223	1280	7220	6474.5	4807	12774	6219	12305	10695.5	16829	5820	7809	1041
UP54 D7	4791	5511	1306	5540	1645	13970	5733.5	5291.5	3702.5	4194	13263	3410	5724.5	2827	1240	2085	5301	1999	2017	3087	6087	8107	5560	2643.5	2916	10994	2756	3004	3481	2825	4653	2249	1601.5	1594.5	1099	1467	2628	522	3796	3085.5	3905	8505.5	4595	5506	5310.5	8134	1606	5961	592
UP54 D7	4477	7060.5	1223	5507	1377	13983	5019	4001.5	3751	3678	12562	2888	5121	2529.5	1167	2124	5523.5	1642	2096	3003	7953	6389	5464	2730	1587	11936	3568	3141	4003	3160	4883	2136.5	1941.5	1831.5	1514	1373	2767	715	3856.5	2981	4465.5	9513	4222	4255	6157	6656.5	1616	7541	571
UP59 D0	7945	13054	975	17288	2287	12716.5	5955	8118	8470	7263	11854.5	5818.5	5488	3037	1016.5	2577	2900	1894.5	4213	4508	6250.5	9868	7176	4974	2459	11544	3844	3680.5	5915	5324	7470.5	3267	2717.5	2348	2596.5	2777	3002	673	7162	5041	4445	8649	4316	7474.5	7582	10258.5	5195	3784	409
UP59 D0	9262.5	12270	1833	19943.5	2163	20024	6931	8320	7807.5	5292	19587.5	6390	7505	3202.5	1030	2090.5	3377	1979	3940	4154	12602	9548	7189	4623	1796	11774	9635	4058.5	6324	6094	8235.5	4494	2512.5	1828	2808	2566	3067.5	897	4301	4637.5	3860	10249	4505	7848	8354	11862	6092.5	4819	506
UP59 D7	4525	5557	617	6541	1145	8222	3005.5	3722	4211	2960	9357	5201	2546.5	1887	612.5	1011	1290.5	1031.5	1028	2172	5166	4791.5	3972	1943	1388.5	8965.5	3455	1374	2133.5	1734	3006	1585	1000	1403	1227.5	1341	1188	264.5	1967	2126	3025.5	4659.5	1722	2938	3842	5477.5	985	2406	345
UP59 D7	3567.5	6589	625	7260.5	825	7917	3127	3698.5	3882	2769.5	11078.5	2582	2774	1182	603	1126	1234	1009	1352	2229	5812	6464.5	2502	2597	1030.5	7198	2701	1446	2190	1998	3562	1357.5	967	822.5	990	1310	952	421	2348.5	2470	1147	4540	1686	2411	2991.5	4759	976	2035	350
UP60 D0	7535	11724	1735.5	13646	2077	19886	8096	8157.5	7682.5	7343.5	15981.5	6199	8736	3763	1475	2034	3630	1883	5010	9568	11320	13344.5	7305	6917.5	2167.5	19151	3944.5	6292	9479.5	9755	10725.5	3738	2819	2186	2499	1843	5911.5	407	4322.5	5393.5	5927.5	11698.5	5687	10428	11648.5	15914	1640	5029	642.5
UP60 D0	11213	14224	1529	14982.5	3177	20898	10392.5	8885	8739.5	9313	17932	7963	10791	4401.5	1926.5	2795	4774	2459	6936.5	10851	15368	14675	12724	9235	3643	20783	6197	7548	11208	12706	12847	4600	3293	2627	2899	2380	7477	605.5	6177.5	5806	6479	15411	7386.5	12111.5	12240	18507	1772	5095	583
UP60 D7	4234	5638	578	5543	842.5	13370	4734	4594	3951	3643	13158	3393	4841	2141	948	1525.5	3904	1570	3617	7903	6546.5	7033.5	4882	4351	1335	8581.5	6727	3087	4304	3547	5426	1421	1494	1364	1249.5	1245	2737	341	3220.5	3383.5	2491	7169.5	3978	4147	5428	6230.5	1005.5	5180	486
UP60 D7	4556	7024	756	6845.5	1003	14459.5	5635	4646	3608	4104	16347	3542	4780.5	2658	1011	1592	3821.5	1456	3451	7741.5	7216.5	8693	4124	4279	1384	10382	4297	3555	5074	4373	6818.5	1538	1050	1359	993	1044	3068	299.5	3433	2811.5	2119	7551	4210	3719	6462.5	7226.5	1101	5795	443
UP65 D0	4073	5771	1195.5	9240.5	7784.5	8243.5	5404.5	3281	3265	2949.5	11999.5	2699.5	3211	2034	3229	1188	1689	1701	1782	3798	6656	5997	4590	2390	2036.5	10250.5	1791	2937	4777.5	4493.5	5201	1975	2035	1999	1452	748	1397	323	2510.5	2359	2772.5	5972.5	2771	5535	4747.5	8558	1169	2836	279
UP65 D0	4410.5	7564	1196	9322	11924	8372.5	6085	3846	4324	3475	11921.5	2828	4255	1626.5	3190	1417	1903.5	1762	2087	4317	6004	4824	4914	2897	1185	8784	3832	3273	4144	4236	5149	2790	1290	1985	1550	924	1258	272.5	2476.5	3257.5	3422	6158.5	2538	5172	5181	7710	1180	3545	256
UP65 D7	4010	8006.5	1034	13576	5850	6232.5	6924	3277.5	2895	5381	16412	4267	5854	4044.5	1200	1867	3515	1447	1596	3999	7091	9574.5	3116	2812	1121	6100	2604	3375.5	7041	7496	8338.5	1489	1228	1336	964.5	1137.5	5115	260.5	3358.5	3113	1968	12456	6862	10459	11381	15900	1972	6320	602
UP65 D7	4021	10813.5	1025	18116	11035	9505.5	7383.5	3878	5426.5	5293	16410	4912.5	7613	3618.5	1173	2102	3964	1646	1667	5340	6799	9634	3955.5	3180	1270	8072	2883.5	4383	9526	9510	10571	1873.5	1935	1541	1235	1392	5454	276.5	4380	3679.5	2606	16138	7384.5	14030.5	10554.5	18760	1745	7956	522
UP66 D0	5003.5	8530	1478	8191	1933.5	19312	5491	4945	5149	7037.5	16258	3979	5593.5	3220.5	3906	1437	1825	1342	2464.5	3643	5916	5200	8287	3191	4159	20560.5	2202.5	3165	4241	5444	5796	3401	2344	1381	2275	1945	2781	627	3202	4290	4993	8179.5	4303	3044	10078.5	11856.5	2028	4677	165
UP66 D0	6710	12955	2242	8609	2261	15103	5968	6048.5	6151	5449	17748	4223	5593.5	3619	3905	1686	2480	1753	3008	3946	12042	9163	8016	3881.5	2778	14418	3573	4330.5	5510	5599	6643.5	3490	2048	1972	2635	2066	3311	583	4258	5132	5218	9961	4864	7529	7697	11038.5	1945	4307	739
UP66 D7	7577	12502	2296	10448	2924	16065.5	8825	7473	7252	7663	15583	6874	9452	4360	3488	2795.5	2595	1793	3016	4862	15687	13491.5	8765	7103	4559	14250	4837	7795	10203	9821.5	11271	4444	2597	2804	2870	2141	4085	644	5779	6121	7830	10982	7262.5	10499.5	9418	13106.5	1691.5	6119	699
UP66 D7	8272	15142	1744	10599	3283.5	13643	9263	7662	7458	7369	16295.5	8203.5	9565	3841	3650	2567	2997	1819	3551	4977	17620.5	13402	8854	6400.5	5838	13764	3112	7733.5	10224	10275	11961	3792	2928	2792.5	2144	2203	4598.5	501.5	6199	4234.5	8451	11761	7301	11249	11509	12479	1732	6433	533
UP68 D0	2316	4686	758.5	5098.5	1170	4189.5	3092	1796	3683	3323.5	6238	2101	3447	1878	804.5	1329.5	1907	1606	1437	2858	5399	3455	2634	1487	1008.5	4093	2220	2502	3923.5	4355	4222.5	1212	1491	1407	1161	3827	1355	232	1870	1901	1849	5352	2553	4789	4616.5	7264	1873	2519.5	173
UP68 D0	1921	5175	666	5637	1008	5261	2687.5	1842.5	3136	3353	4552	2175.5	3223	1731	618.5	1009	1886	1615	1255.5	2653	6878	5214	2276	2277	1665	5627	1961	2269	3692	3614	3621	1395	1059.5	1522	1090	3985	1070.5	307	2452	1431	1856.5	4604	1970	5310	4620	4345	2529	2167	170.5
UP68 D14	3441.5	5834	1105	5333	1567	5613	3710.5	2891	4102.5	7661	6602.5	4039	4694.5	2097	970.5	1314	5488.5	2595.5	3068.5	6580.5	5566	5776	3852.5	2659	1350	5403	3937	4387	4839	5248	5005	2223	1101	1826.5	1364	3120.5	2584	278	3221	2920	2816	6558.5	3736	4981.5	5351	6532	2202	3126	255.5
UP68 D14	3827.5	6079	1176	5202	1755	4943	4535.5	3321	4485	8427.5	6117	4206	4773	2605	1144	1509	5941.5	2743	3378.5	6573	5122	6211	3528	3137.5	1603	5585	4023	4736	5364.5	5569	5273	2412	1490	2762	1380	2558	2693	262.5	3822.5	3198.5	2994	7329	3867	4865	5856	7216	2523	3429.5	342
UMR09 D21	2270.5	6017	659.5	3239	896	4839	1814.5	2089	2375	1545	11289	1724	2451	1082	624	623	832.5	2754	655	1710	2618	3545.5	2110	1475	1021	4733	1459	907.5	2758	2505	2785	1122	1066	9079.5	1012.5	1069	1095	210	1217	1354	951.5	3973.5	1866	3710.5	3636	4749.5	956	1758	238
UMR09 D21	2428	5503	1055	3490.5	1011	7162.5	1891	1996.5	2356	1646	12958	1808	2654	1206	670	720	1197	2845	742	1773.5	3678	3787	2807.5	2471	1376	5310.5	1231	1049.5	2864	2612.5	3030.5	1249.5	1152	10011	1200	1118	1132	211	1018	1725	1158	4442	1955	3860	3759	4858	1019	2057.5	281.5
UMR09 D3	451.5	1324.5	291.5	1351	592	1081.5	519	488.5	478.5	667	3186.5	677	1020	502	343	354.5	420	411	317	492.5	1081	1185.5	494.5	410	380	577.5	590	343	1005	1011.5	1237	453	280	444	317.5	983	412	159	482.5	618	428.5	2120	1047	1689	1668.5	2047	619.5	748.5	164
UMR09 D3	505	3136.5	343.5	1316	566.5	1359	520	340	490.5	668	3278.5	712.5	949	566	326	292	435	391	303.5	482	1036	966.5	524	490	335	653	673	366.5	1051	1019	1332.5	404	251	488	286	1195	417.5	186	623	707	470	2170	1118	1709	1601	2081.5	697	667	168
HC16	1674	2991	475	3262	656	3775	2026	1692.5	1680	2112	6702.5	1804	2126.5	1221	318	527	500.5	535.5	663.5	969	3428	4021.5	1880	1550	725	3699	1079.5	1342	2342	2624	3241.5	734	862	787	501	460	1263	179	1108	1315	1169.5	3597	1600	3444	2833	4850	456	1511	438
HC16	3731	3906.5	510	4172	938	6461	2818.5	2366	2800	3738	8461	2860	2750	1539	513	763	735	662.5	686	1161.5	4316	5399	2414.5	2056.5	1352	7506	1373	1856	3355	3478	4382	1011	1030.5	870	943	684	1795	216	1757	1997	1682	4510	2277.5	4327	3868.5	6472	649.5	2060	691
HC17	4884	5831	547	3411.5	1021.5	11150	3264.5	4672	4268.5	2733	7518	2645	3041	1540	442	786	993.5	1486	879.5	1781.5	4284	4707.5	3479	2495	2553.5	8889	4075	1807	2819	2771	3497	2432	1411	5219	3009	785	1364.5	215.5	1502	2268	3204	5457.5	2297	3840	3750.5	6371	791	2309.5	617
HC17	5158	6142	846	3703	1172	13014	3856	4913.5	4796	2823.5	8149.5	2689	2933	1560.5	414	861	954	1612	959	1960.5	6023	5044	4254	2909.5	1984	9801	3844	2469	3069	3163	3317	2006	1020	6514	3095	722	1344	210	1729.5	2236	2068	5948.5	2739	4424.5	4623.5	6809.5	818	2194	617
HC18	7611.5	7643	1469	8061	2116.5	14541	6011.5	5292	5797.5	6884.5	14237	5250	5772	3717	1590	2263	2830	2461	2518	4603	8871.5	10139	5180.5	5820	3669	13219	3900	4791	6632.5	6538	8335	2587	2147.5	2933	1655	2097	3703.5	1245	4643.5	3878.5	5788	9248	4775.5	8264	8082	11826	2645.5	4824	1082
HC18	6356	8447.5	1761	8533	3027	14910	5445.5	5042.5	6923.5	6778.5	15474.5	6548	7058	3606	2197.5	2425.5	2917.5	2441	2685	4154	8275	10389	6629.5	6199	2680	15224	4628	5418	7640	7921	8697.5	2854	2154.5	2391.5	2157	2567.5	3667.5	1142	3782	2623	4133	10836	4942	9851	9181	13623	2860	4529	1280
HC19	4292	6231.5	1086	5483.5	2162	11767	3836.5	4680.5	4549	3788	12558	3461.5	4182	1908	784.5	1442	1894	1385	1573	2647	6759	6761.5	5180	3320	1782	12181.5	3936	3187	4692	4516.5	5126	2224.5	2057.5	1429.5	1447.5	999	2045	359	2830	2835	3864	6764	3040	5547	6364	8984	1114	2971	750
HC19	5481.5	7197	1019.5	5483	1954.5	13587	4478	5061	4506	4162	12530	3742	4040.5	2022	778	1828.5	2025	1212	1825	2776	9034	6232	5652	4042.5	1818	10129.5	3892	3600	5283.5	4950	6147.5	2228	2190.5	1708	1641	1184	2146	400	2743.5	3198.5	4936	7703	3448	5598	6365	9629	1163	3338.5	674
HC20	5489	5658.5	1092	6283	1352	20254	3533	3689.5	3850.5	2905.5	12520	2910	3869	2031.5	1588	1335	2790	1222.5	1111.5	2290	6654	5690.5	6228	3225	3099	14327	2692	2740	3606	3759	4637.5	2598	2972.5	1293	1203	1227	1723.5	422	2045	3541	4015	7656	2844	5312.5	5228	8799	1091	3274	695
HC20	5549.5	6284	1412	5544	1407	15893	3356	3473.5	3587.5	2878	9410	2702	3333	1927	1525	1106	2513	1003	966	2061	4820.5	5339.5	3984	2286.5	1236	9699	2803	2232	3204.5	2905	3986	2743	2570	1829	1073.5	1112	1340	397.5	1557.5	2299	2524	6867	2738.5	4852	4315	7531	868	2699	631.5
HC21	3623	5566	977.5	5667.5	2218.5	8580.5	3765	2959	3514	3814	10100	3786	3835	2267	706	1143	1308	1029	1333	1834	6918.5	5935	5086	3215	1433	8020	2890	3211.5	4651	4694	5460	1866	1383	1215	1430	2622	2008	271	2469	3002.5	2990	6383	3003	5519.5	5371.5	7931	1032	2837	663
HC21	3624	4531	755	4605	1815	7380	3222	2664.5	2609.5	3248.5	9638	2942	3419.5	1986	579.5	1023.5	1182	977	1015	1584	4836	5303	3812	2477	1276	7277	2829	2854	3799.5	4058	4676	1843	1512	943	1148	2251	1753	232.5	2256	1659	2789	5573	2428.5	4817	4493.5	6832	859	2298	578.5
HC22	15906	19496	2191	10414	7365	23599	9378.5	12634	16729	9618	21783	7704.5	7759	4414	2378	2543	3335.5	2437	2526.5	4477	16628	15243.5	7376	9442	6445.5	18794.5	4256	6377	10150	9146	11244.5	5700	2202	4346.5	3679	2138	4528	836	5227	9250	14436	14220	6936	11121	11541.5	16285	3771	5719.5	1355
HC22	17978	22645	2566.5	12391	8388	23887	13447	17265	18449.5	10918	21381	9797	9811	5311	2360	2913	4114	2755	3244	5139	19358	15712	14488.5	10560	5986	23174	5911	6858	11237	10931	12696	8021	3900	4845.5	6555	2265	4710	707	6476	8633.5	14768.5	15595.5	8159	12790.5	12877	18806	3767	7343.5	2257.5
HC23	8988	10326.5	2868	9661	3610	15627	6372.5	6522.5	7731.5	6572	15808	6074.5	8619	4018.5	1157	1762	2213.5	1834	1981	3317.5	13180	9939	5787	5299	5493	14464.5	6571	5287	8187.5	7745	8651	3351	2512	2022	2198.5	2193	3602	494	4208	4150	5182	10172	5730	9923	9238.5	13228.5	5455.5	4582	1046
HC23	7920.5	11328	2820	10579	3769	19381	7267	7814	7163	6880	18863.5	6730	10240	4728.5	1202	1808.5	2616.5	2086	2222	3893	12601	10280.5	8296	6017	7139	16691.5	6620	5962	8685.5	8851	9073	4066.5	1826	2116	2604.5	2242	4117	693	5617	6177	4391.5	12450	6016	10696	9968	13746	5728	5465.5	1257.5
HC24	14794	16722	2462.5	9332.5	4077	21932.5	10990	15979.5	14366.5	7880	20725.5	7097	9410	3847	1301.5	1919.5	3814	1726	2261.5	3284	13978	14475.5	13212	8681	5602.5	17472	9778.5	6547	8709	8422	10346	7061	3544	4670	5370	3166	4046	457	5840.5	6595	7226.5	12317	6400	9933	10265	13829	3592	5346	1344
HC24	17806	20162	2538	10509	3490	20300	13097.5	17886	16752	8720	18783	8105	10284	3977.5	1293	2353	4721.5	2036	3511	4092.5	16385	15429	14209	9792	4978	17495	10579	7491	9202	9679	11084	7290.5	3953	5417	6481	3996.5	4387	758	5763	6710.5	8351	13164	7413	10342.5	12083.5	14132	3569	5877	1477
HC25	12503	15363	1952	9388	3281	17932	9555	12341.5	12139	9002	15772	7442.5	7782.5	3733	1087	1946	2307	1484	2245	3142	15672.5	12474.5	10050	6803	3312	18507	4391	5673	8319	8488	9420.5	6168	8906	3123	4154.5	2473.5	3900.5	543	6261	4961.5	6298.5	11955	5840.5	10230	9067	14035.5	3180	4807	1068
HC25	11311.5	14889	1726	9131.5	3330	13296.5	9657.5	14529	13507.5	10295	17357.5	7863	8461	3284	1156.5	2185	2753	1788.5	2281.5	2970	17426.5	13167	10091	6609	3567	15720	5651.5	5861	8772	8818	9960	5104	9270	2824	4316	2502	3882.5	353	6274	7965.5	7671	11181	5351	10610	9870.5	14384	3123	4645	1253.5
HC26	4052	6281	998.5	6704	1510	3227.5	4424	3458.5	4024	5320	9952.5	5661.5	5828.5	2712	828	1264.5	1553	842	1569	1583.5	7158	6413.5	3196.5	3596	2159.5	3516	1824	4609	7773	7801	7200	2389	1627	1815	1436	2299	3050	1002.5	3700	2670	2532.5	6280	4569	7799.5	6360	8535	1143	2816	782
HC26	4945.5	6534	1313	8348.5	1910	4186	6005	4278	5451	6699	11644	7491.5	7025.5	3308	976	1452	1862	952	2020	2292	10195	7297	4057	4828	2506	4646	1845	5801.5	10247.5	10394.5	9282	2695.5	1837	1895	1813	2753	4143	929.5	4483	3916.5	3151	7431	5138	9619	7971	10922	1272	3667	1028
HC27	4318.5	7948	2291.5	7378	2150	12251	4523	4487	5469	5212	12126	4587	5098	3382	1147	2102	1933	4271	1964	3395	10301	18852	9477	4612.5	7962	11653	3582	4171	5853	6439	7086	2427	2846	1739	1666	1627.5	2507	402	2774	3235	4914	8249.5	4171	6877	7439	9802	1366	3950	692
HC27	4233	6019	1987	7520	1700	13317	4664.5	4596	4479.5	4863.5	11897	4473.5	5366	3452	1150	2054	1929	4519	1921	3495.5	13338.5	20208	11014	4199.5	8152	9508	4323	4168.5	5888	5925.5	7082	2093	2721	1611	1686	1407	2420	291	3218.5	3841	3752.5	8040.5	4214.5	6799	7058	9184.5	1391.5	3616	655
HC28	2374.5	4774	874	5222	1193.5	1886.5	3185	2146	2275	4014.5	7036	3748	4378.5	2040	1160	1731.5	1440.5	2566	1562	1517	4177.5	4052	2571.5	1951	1186.5	2049	2644	3812	4917	5109	5472	1533	1072	2319	1137	1909	1883	557	3105	3253	1850	4497	3073	4988	4630	5421	1669	2668	661
HC28	2617	5000.5	953	5802	1422	2165.5	3204	2228.5	2374.5	4032	7141	4198	4458.5	2650	1320	1670.5	1790	2997	1807	1756	5169	4986	2225	2506	1233	3053	3103	3936	5764	5620	5798	1494.5	1321	2016	1080	2116	2222.5	798	3341	3592	2287.5	4661	3307	5908.5	4749	5895	2064	2745	734
HC29	1732	4245	865.5	4516	1124	2363	2623	2133	2668	3665	7244	3450	3535.5	2477	643.5	1698	1008.5	3320.5	994	1221	5604	3601	1737.5	1980	1245	2586	1797	3241	4381.5	4198.5	4645	1331	1005.5	1213	1079	1237.5	1865	527.5	3655.5	2006.5	1398	4375	2815	5228	4080	5992	1834	1936.5	659
HC29	1973	5361	1115	5230	1439	4068	3501.5	1966	2517.5	4330	8873	4390	4626	2555.5	880.5	2156	1343	3581	1631.5	1258	8885	5437.5	2842.5	2745	1576	4708	2926	3571	5044.5	4854	5190	1509.5	1203	1338	1137.5	1534.5	2579	601.5	4275.5	1250.5	2784	4684	3339	6492	4968.5	7875	1894	2512	763
HC30	10809	15333	1366	8120	2830	14454	8644.5	9957	12386.5	7770	16736	6967	7392	4815	1113	2222.5	2235.5	1349.5	2452.5	2979	10514.5	11313	9376	6621.5	3126	15469.5	6853.5	4799	7424	7067	8480.5	5214.5	3102.5	88397	3712.5	1689	2932.5	458	4633.5	6770	5680	9253.5	4858	8079	8368	12880	1720.5	4373	1203.5
HC30	14568	15431	2418	8593	3539	15832	8204	14481	11838.5	8235	17380	6687	7574.5	4134	1464	1940	2647	1379	2344	3217	13941	13688	10588	7320	3377.5	16921	5338	6355	8189	8216.5	9419	4839.5	3116	103961	4070.5	1982	3754	411	4865	8082	6062.5	11726	6162	9008.5	9137	14121	2001	5374.5	904
HC31	2853	7398	1737.5	23588	1962	2407.5	4106	3042.5	3573	5445.5	8138	4514.5	5071	2902.5	844	2612	2980	1711	2209	2288.5	7219.5	5547	2547.5	3265	1878.5	3608	2062	6079	5399	5248	6099.5	2563.5	1646	3088	2258.5	1663	2394	514	3410	3185	2910	4857.5	3419	5313.5	4554	6264	1596.5	2578	690.5
HC31	2725	6126	1958.5	23013	1787	2777.5	4721.5	3090	3564	5312	8882	4716	4952	3183	1000	3221	3232	1688	2304	2735	6058.5	6078	2948.5	3642	1988.5	4075	2476	6288	6103.5	5703.5	6931	3051	1479	3521	2303	1528	2398	494	3772	3421.5	2992	5320	3752	5926	5379	6883	1861	2234.5	708
[truncated: 5 more columns]

## Sheet: Figure 5b
Figure 5b Raw MFI Data
Cytokine/Chemokine Panel
Sample	Bare Bead	IFN-alpha2	IFN-beta	IFN-epsilon	IFN-omega	IFN-gamma	IFN-lambda1	IFN-lambda2	IFN-lambda3	IL-1alpha	IL-1beta	IL-6	IL-7	IL-10	IL-11	IL-12p40	IL-12p70	IL-15	IL-17A	IL-17F	IL-22	IL-27	IL-31	IL-33	ACE2	CD74	CNTF	CT-2	Eotaxin	Eotaxin 2	GM-CSF	HTRA1	ITM2B	LIF	MIP-1alpha	OSM	PDGFBB	sRANK-ligand	TIFI-gamma	TNF-alpha	TNF-beta	VEGFB
SU01 D0	7647	10796.5	2580	8672.5	5730	2942.5	6608	8040	4036	8576	7555.5	16921	8905.5	9569	21151	1540.5	1931	10276	11122.5	9135	10854	2877	9363	9236	4110	1980	6028.5	7135	4560.5	6214	10032	3430	6728	9120	12383	7491	29933	14556	1317	6669	14066.5	4277
SU01 D0	9718	13682	3419	10568.5	6792	3501.5	8125	9668	4905	11069	10000	18691	11364	12298.5	27105	1967	2449	12985	14050.5	11011	13275	3962.5	12799	12654	5417	2439.5	8541	9800	5633	7723.5	12372	4407	8626.5	11507	16087.5	9180	36853	16533	1916	8362	16806	5597
SU01 D14	5931	9230	1940	8402	5135	3020	5861	8343	4107	6996	5592.5	14755	8269	8628.5	22196.5	1336	1206	8368	10709	8555.5	9679	1953	6820	8016	2799	1714	4469	4335	4840	6330	8667	2354	5259	6777.5	10122	6691.5	29013	17472	1304	6297.5	13209	4353
SU01 D14	7511	11488	2710.5	10002	6634	4093	7824.5	10244.5	5213	8773.5	7369	17174	9787	10577.5	23059	1803.5	1710.5	10398	12886.5	10637	12026.5	2890	9202.5	10126.5	3842.5	2178	6229	7105	6107	7973	10491	3888	7072	9302	14050	8523	35278.5	21530.5	1651	7828	14762	5268.5
SU03 D0	3228	5908	1209.5	4645	3031	1096	2776.5	3370	2090	3969	3800.5	3358	3713	5084	6570.5	990	1381.5	5375	6140	2862	5931	1173.5	5156	5214.5	2236	1060	3191	3934.5	2562.5	3532.5	6943	1689	3037	5254	5841	2585	3427	2200	1421	3319	14735	2152
SU03 D0	3305	5829	1215.5	4737	3064	1147	2840	3668	2187	3953	3760.5	3515	3713	5213	6605	993	1449	5500	5912	2864	5977	1274	5298	5341	2079.5	1136.5	3056	4038	2486.5	3444	6766	1881	3182	5311	5840	2494.5	3363	2320	1230.5	3295.5	14381	2229
SU03 D7	3334	6211	1199	4668.5	3186.5	1614	3326	4093	2445	3825	3633	3334.5	3609.5	6211.5	6252	960	1284	5124	6021	3492	6048.5	1211.5	5392.5	5419.5	1700	1187	2815	3793.5	2919	3882	6451	1782.5	3310	4213	5316	3060.5	3012.5	2479.5	1397	3958	14378	2082
SU03 D7	3418	5754	1319	4285.5	3004.5	1641	3077	4136	2453	3861.5	3690	3632	3464.5	5945	6047	986	1305	5104.5	5534.5	3330.5	5609.5	1286	5675	5405	1874.5	1112	3011	3359	2778	3657.5	6029.5	1843	3312	4055	5236	2746.5	2939.5	2689	1493	3917	12105	2195.5
SU04 D0	3651	7113.5	1165	7859	3853	1579.5	3270	4985	2319	6484	4105	4280	4808.5	6116	4923	860	1238	6437	10250	4926	8340	1692	6174.5	6026	2149	1131	3427	4130	3311	6038	7081	1991	3629.5	6169.5	7825.5	4456	4107	2868	983.5	4077	12878	3451
SU04 D0	3657.5	6441	1359.5	7247	4026	1479	3215.5	4953	2261	6322	3919	4558	4610	6144	4748.5	949	1131.5	6181	9010	4767.5	7746	1861	5980	5834	1942	1349.5	3580	4208	3200.5	5526	6687	2300	3855	5904	7451	4164.5	3781.5	2780	811	4014	11944.5	3385.5
SU04 D30	2888	4882	1049.5	5408	3334	1692	3252	4509	2076	5672	2906	3219	3629	5393	4235	724	831	4709.5	6605	6337.5	6026	1156	4159	4142.5	1425.5	1246	2531	2957	2877	4707	4528.5	1633	2950.5	4309	5668.5	4130	2744	2477	769	3415	9941.5	2916
SU04 D30	3846	6263	1357	6788	4077	1974	3887.5	5584	2566	7298	3820	4335	4630	6839.5	5016	947	1114	6021	8052.5	7315	7383	1487	5293	5371	1927	1489	3315	4088	3633	5855.5	5737	2238	3936	5659	7089	4654.5	3452	3140	918	4370	11544	3856.5
UP52 D0	7025	10258	2931	8974	5877	3141.5	8844	7432.5	4129.5	8304	7642	7024	14206	9889	6337	2092	2963.5	10282	10889	7389	9747	3581	10548.5	9515	4389	2098	7119	7449	5305.5	5045	12425	4611.5	6591	9673	11294	4934	4756	9248.5	966.5	7182	11325	5540
UP52 D0	8545	12772	3633	11434	7485	4123	11519	9171	5134	10420	9720	9254	16810	11722	7775	2606	3697.5	12784	12833	8716	12029	4308.5	13023	12184	5697.5	2611.5	8673	11093.5	6526.5	6659	15523	5873	8752	13084	13565.5	6312	5842.5	11033	958.5	8903	14330	7099
UP52 D7	4515	8070	832	6786	9210	4519.5	12525	6817	4014	6325	4436	9418.5	20277	10619	6611.5	988	914	10279	12571	5357	11105	1708	8411.5	8480.5	1589	1522.5	3248	3922.5	5955	7030	6161	2518.5	3291	12314	11966	8610	8513	12225.5	1100.5	7323	12250	11585.5
UP52 D7	6707.5	10784	1331	8890	12103.5	6289	17978	10374	5390	8265.5	5934	13315	26553	14206.5	9502	1384	1401.5	13624	16990	7713	14676	1956	11142	10655	2154	2353.5	3817.5	4996	8626.5	10200	8826	3784.5	4686	13772	16599	11761.5	11699	16108	1435	9212	16484	13708
UP53 D0	9146	18012.5	3540	19024.5	9943	3487	9183	11448	5718	18461	9743	11563	14541	14934	15345.5	2594	3654	14919	18645	9116	18323	6331	15170.5	13576	6034	4569	8534	10448.5	7676	10043	17036	7121	9704	13300	14990.5	9604	7250.5	9017	1779.5	9594.5	24002	8869
UP53 D0	8647	17449	4161	17920.5	9703	3014	8018	10700	5025.5	17955	9940	10061	13779	14301	15072	2893	3840	15004	18346	8484	17725	4781	14972	13421	5546	4066	9078.5	12354	7238	9493.5	16630	6256	8877.5	12955	14710.5	9744.5	7081	8806	2100	9239	24002	8518
UP53 D7	12517.5	18380.5	6966	13431	10297	5389	10598	12982	7758	19564.5	13836	13155.5	16566	16817.5	16445.5	4094	6376	17817	15836	9611.5	16728	6872.5	17656	16605	9675.5	5282	13463.5	15629.5	7757	9229.5	13215	8829	13297	16332	17633	9149	6583	11997	2138	12454	17736.5	9284.5
UP53 D7	12233.5	18415	5818	14218	10101.5	4275	10214	12729	7413	18967	13390.5	13718.5	15507	16714	16182	4070	6213	17564	15804	8817	16921	6925	18967	15802.5	8710.5	4477	13370	15183.5	7449	9193.5	13856	8153.5	13137	16478	17690.5	9024	6436	11270	1830	12344	17932	8881.5
UP54 D0	5431	70809	1276	8806	27139.5	1306.5	4660	6081.5	3096	7105.5	5393	5291	10568	8059	4877	1650.5	1833.5	7742	9773	5014	26530	2936	8634	9095	2977	1935	4866	8649	5364	6426	9103	3620	4352	6787	7614	6880	6455	3664	1188.5	5166	13145	5013
UP54 D0	4750.5	71982	1440	8975	24783	1263	4287	5773	2945	6983.5	5034	5575	10036	7558	4578	1725	1757	7724	9933	4845	25404	2887.5	8036.5	8938	2519	1914.5	4940	7053	4969	6253	9207	3073	3900	8605.5	7343	7083	6445	3697	1701	4876	13054	4523
UP54 D7	4449	91063	733	4789	31542	1563	3014	4653	1794	4441.5	4261	5674	5058	8163.5	6109	839	730	6654	9441.5	4098	16622	1139	8008	6691	1581	991	4288	6089.5	3526	4270	8597	2408	2727	6947	6953	7475	5698	2216	1300	4278.5	8579	7662
UP54 D7	4643.5	94374	933	5203	32151.5	1372	2711.5	5065.5	2027	4650	4409.5	7409.5	5420	8378	7778.5	884.5	824	6902.5	9546.5	4542.5	17070	2027	9585	6932.5	1696	980	4656	6532.5	3401	4473	8245	2578	2923	7143	6916.5	7062	5852	2126	971.5	4350	9320	7821
UP59 D0	5088	9276	1529	11376	5469	3741.5	5637	7143	5285	6162	5467	5454	6553	8071	8297	1738	1798	8330	11574	5415	10902	1867	8195	7604.5	2883	1848	4802	7033	4959	6115.5	12262	3428	4958	8091	9551	5753	11312.5	4100	2733.5	5740	14018	5043
UP59 D0	4901	9222.5	1521	11470.5	5724.5	3518	5559.5	6791	4957	6003	5360.5	5836	6414	8034	8246	1518	1857	8171.5	11543	5919	10949	2795	8082	7285.5	2835	1893	5113	6905	5117	6369.5	11839	3065	4508	7896	9123.5	5209	10750	3697	2688	5589.5	14116	5063.5
UP59 D7	1529.5	5328	547	3990.5	2105	1775	1914.5	3197	1860	1655.5	1764	2715	2733	5270.5	4258.5	657	638	3688.5	7693	3247	7452.5	652.5	3372	2737	731	601	891	2330	1707	2459.5	6590.5	1247	1597.5	4262	3799.5	3123	5019	1735	1013	2216	8374	3152
UP59 D7	2050	6263.5	541	4567	3442	2051	2366	3984	2300	1970	2240	4060	3370.5	7200	5212	737	673	4290	9229	3851.5	9366	936.5	4134	3281	932	969.5	1755	2783	2132	3383	8753	1616.5	1947.5	4894	4935	3433	6201.5	2323	1217	2821	9683	3919
UP60 D0	9272	16062	3160	17794	8254.5	60533	7914	11569.5	4751	11707	8696	8810	10968	17185.5	8732	1678	2352	13750.5	17702	13540	18185	3750	13293	16353	4047	2813.5	7748	9069	6489.5	9480	15202	4171	7853.5	11809	14452	8984	7229	8365	2137	10130.5	23151	7759
UP60 D0	8163.5	16990	3099	18691	7935	58808.5	8102	12196	4661	11824	8429	7827.5	10907.5	17966.5	10055	1457.5	2193.5	13760	18139	14612.5	17897.5	2964	12413	15633	4192	2440	7556	8468	6981.5	9931.5	16131	4096	7671	11968	14066.5	10088	6860	8220.5	1921	10653	25289	7532
UP60 D7	5653	11109.5	1559	7048	9291.5	50233	6744	8494	3563	5726	5647	11331	8243	14488	9025.5	811	669	10048	11920	3426	11404	1513	9452	12450	1696	1544.5	3826	4347.5	5499.5	6072	5786	3790	4000	10576	11847	8139	5244.5	7262	1589	8194.5	15224	8646
UP60 D7	6694	11186.5	1602	7227	10491.5	56050	7881.5	9822	4053.5	5801	5806	10526.5	9559	15542	8772	923	713	11380	12130	3855	12545	1768.5	9471	14142	2022.5	1820	4494	4751	5562	6632	6700.5	3685	4505.5	10665	12538	8127	6309.5	7571.5	1582.5	9496	16737	12240
UP65 D0	3656	6544.5	1127.5	6366	3029	53889	3003	4224.5	2002	5163	4097	3326	3334	5509	3022	821	1212	5391	7109.5	3735	6341.5	1170	6084	5210	2048.5	992	3236	3628	2335.5	2942	7056	1704	3233.5	4600	5798	12678	2304.5	2388	618	3556	9374	2534.5
UP65 D0	4420	8990	1466	8653.5	3811.5	62303	4005	5523	2731	6815	5459.5	4640.5	4482	6617	4372	1051.5	1478	7120	9653	4735	9034	1668	8107	6554	2870	1372	4147	4643	3131	4342	9635	2192	4507	6091	7599	12442	3281	3003	986	4310	11057	3533.5
UP65 D7	6961	17575.5	1227	29703	10359	58418	7347	11004	4078	11080	7817	11380	8367	14584	11444	957	1307	12424	21841	13787	19427	2606	13823	9351	2571.5	1431	7397	6836	6954	10884	16462	5077	6124	11327	12288	17472	9199	5572	1247	8604	28439	10529
UP65 D7	8066	20323	1519.5	31266	12021	68452.5	8057.5	12497.5	4575	13035	9296	12207	9915	17403	17840	1091	1341	14297	26829	15971	23898.5	2249	16178	10726	2898	1805	9523	8507.5	7849	12889	19220	5774.5	6412	13936.5	13995	19668	10990	5471	1913.5	10038	34577	10647
UP66 D0	4819.5	9254	1478	7286	4519	2023	4307	5167.5	2383.5	5668	5450	5334	7796	6926	11032	12363	1423.5	7471.5	9375	5461.5	8681	1926	7833	6749.5	2436	1494	4267	6061.5	4719	5645	9270	3266	4450	7489	7575	5682.5	4381.5	3875	1475	4857.5	9698	3896
UP66 D0	6386	11989.5	2464	9256.5	6202	2444.5	5171	6404	3227	7616	7397	7886	10107	8892.5	11618	15385.5	1863	9840.5	11954	6989.5	11285	2856	10310	9072	3183	1878.5	5914	8050	5850.5	7077.5	11544	4526.5	5837	10246	9265	7295.5	5821	5215	2481	6219.5	12036	5735
UP66 D7	6783.5	13307	1983	9984.5	6762	2901	6223	8467	3519	7775.5	7470	7042	9642	10829	8492	4401	1900.5	9958	13652.5	7955	12931	2339	11124	9129	3224	1502	5903	6998	6131.5	8161	13589	4290	5476	9811	10477	8359	5583	4973	1237	7315	15250	6910
UP66 D7	8406	15271.5	2365	11156	7927	3041.5	7038.5	9850	4370	9397.5	8876	8520	10768.5	12753	9767.5	5521	2250	12626	15707.5	8836.5	15017.5	3134	12432	11392	4006	1903	7994	9042.5	7202	9348	15610	5089	7562.5	11654	12683	9446	6844	6040.5	2039	8034.5	17024.5	7669
UP68 D0	5283	12376	1928	12769.5	6259	2408.5	4901	6442	3480	7029	5764.5	6659	14369	9157	17575.5	1621	2113	8819.5	13901.5	6454	11330	2276.5	9656	17863	3216.5	1368	4993.5	6828	5180	7472	12131.5	3825	5100	7818	9444	6533	7712	4175	2167	5786	15381	5184
UP68 D0	7499	16161	2431	15274	8240	3503.5	6727	8886	4832.5	9230	8801	8515	19541.5	11618.5	20622	2143	2833	12067.5	17059	8926.5	14850	2743	13392	24622	4053	1969	8121	10967	6727.5	9525	15286	5551	7250	10529	12353	8007	10278	5654.5	2556	8099	17909	6565
UP68 D14	5490.5	8662.5	1958	15862	5459	3821	5152.5	6437	4603	6453	5756	7670.5	9766	7053	9864	1216	1632	7157	8178	6588	8529	2630	6997	12031	3302	1548	4874	5385	5125	6569.5	6675	3255	5392	6754	7616.5	5894	6302	4321.5	1718.5	6030.5	11199	4698
UP68 D14	6830.5	10123	2465	18231	6431	4544	6293	7796	5389.5	7647	7270.5	8897	11480	8448	12614	1873	2066	8741.5	9536	7846	9843	3009	8338	14001	3345.5	2297	5928	6875.5	6161	7560	7704	3968	6419.5	7454	8952	7286	7352.5	5423	1934	7296	12441.5	5764
UMR09 D21	2608	41088	925	4561.5	8285	2735	2431	3631	1704	3042	2519	2332	4597	4367.5	5092	741	612.5	4282	5562	3148	4982	1130	3315.5	4206	1181	672	2025	2653	4224	3086.5	5316	1359	2536	3761	3965	3071	3317.5	4183	1154.5	3081	12327.5	2334
UMR09 D21	2906	47959	1047.5	5058.5	9589	2864.5	2791	4044	1750	3595	2872	2971.5	5006.5	4646.5	5962	802.5	699	4943	6823.5	3668	5713	1240	3909	4777	1514.5	688	2479	3061	4723	3788	5998	1654	2594.5	4185.5	4671.5	3668.5	4010.5	4378	1245.5	3407.5	14175	2771
UMR09 D3	1486.5	72962	438	3107.5	27599	505	862	1339	604	1931	1548.5	969	3019	1403	2095	364	308	2347.5	3006	1574	2355	396	1818	2006	713	382	932	1413	1282.5	1766	2949	588.5	1054	2178.5	2079	1326	2117	1912	696.5	1438	6716	1245.5
UMR09 D3	1545	75604	411.5	3150	27369	480	898	1376.5	588	1955	1571	1039	3085.5	1417	2050	353	292	2310	3098	1596	2390	438	1860.5	2010	668	375.5	1009	1522	1320	1837	3048	640	994	2341	2067	1378.5	2080.5	1819	698.5	1491	6623	1248
HC16	5442	8779	1417	11391	5122.5	5991.5	5335.5	6880	3672	6423	5213.5	5369	7668	8201	8170	1738	1300	8424.5	11993.5	6638	10601	2186	7307	7360	2509.5	1470.5	4872	5689.5	4774	7022	9273	2720	5074	8178	8347	5321.5	5459	4261	1293	5427	23302	4330
HC16	6359	9761	1797	12467.5	6064	7318	6564	8132	4564	7871	5995	6106.5	8701	9701.5	9727.5	2096	1560.5	9488	12652	7986.5	11829	2857.5	8459.5	8549	3219	1706	5598.5	6796	5822	7978	10421	3566.5	5853	8830	9368	6520	6397.5	5348	1846.5	6474	26588	5129.5
HC17	5424.5	9543	1833	10782.5	5721	2533	5054	6592	3508	6422	5547	5841	10221	8961.5	6312	1518	1921.5	8579	13339.5	8009	11499	2458.5	8257	13704	2819.5	1685	5194.5	5292.5	5218	7313	10024	3258	5512.5	7635.5	8289	6468	8098	5384.5	1368	6044	15858.5	4584
HC17	5657	9787	1955	10502	6076	2550	5275	7089	3637	6910	5537.5	5540	10849	9106	7008	1554	2173	8923	13375	8212	12091	2414	9378	14846	2904	1698	5001	6159	5697	7778	10912	3559.5	5437	8347	8882	6797	8223.5	5678.5	1701	6283.5	16053	5418.5
HC18	6912	10701.5	3361.5	13118	7450	3669	15851	8571	4800.5	8132	7334	7965.5	20912	11418	8466	3161	3049	10696	15173.5	10706	13085.5	3199.5	10900	12118	4152.5	3090.5	6299.5	7671	7666.5	8999	13060.5	5170	7332.5	10965	11009	8116	7523.5	6585	2368	9000	16821	7713.5
HC18	6765	11853	2749	13535	7998	4057	16913	9248.5	5283	8784	7712.5	8642.5	22738.5	11790	9058.5	3452.5	3261	11764	16184	11803	13901	3679	12103	12701	4492	3442.5	6874.5	7742.5	7881	9858	13805	5639	7617	11182	12289	8590	7947	7097	2754.5	9981	17511	8582.5
HC19	4588	7621	1761.5	8269	5128.5	2852	7573.5	5916	3096	5469	4779.5	4862	10525	7860	5604	2611	1640	7549.5	10257	7003	9779	2377	6356	7981	2406	1889	3833	4221	6301	6517	8436	2680	4753.5	7799	8706	5814	5742	4523	1299	7499.5	10963	4839.5
HC19	5101	8226	1638	9272.5	5597	3147	8256	6618	3283	5821	4983.5	4613.5	11425	8265	5855.5	2689	1661	7976	10985.5	7559	10149	2526.5	6908	8265	2898.5	2364	3989.5	4560.5	6935	7004	9037	3221	4820	8429	9255	6683.5	6096	4727	1382.5	7818	11366	5306
HC20	3152.5	5520.5	1457	6491	3408	1597	4585.5	4384	2300	3629	3359	3591	7001	5744	3310	1123	1078.5	4803	6224	4018.5	6393	3571.5	3346	4471	1751	1504.5	2510	2731	2997	4006	3401	2452	3580	3839	5956.5	6199	3311.5	4248	1549	5120	12464	3222
HC20	4397.5	6620	1606	7481	4362	2007	5446.5	4943	2662.5	4344	3865	4071	7933	6757	4475	1228	1311.5	5561.5	7636	4966	7743.5	3772	4191	5343	2086	1563	2692.5	3272	3830	4966	4318	3104	3726	4680.5	6863	7368	4128	4298	1858	5697	13112.5	4027
HC21	4542.5	9668	1717	11372	4713.5	2426.5	5418	6562	3218.5	5864.5	5867	5169	7810	8910	10432.5	1326	1337	7768	12465	6741	10710	2214.5	7853	7765	2214	1732	4021	5121	4595	6716	12445	3022	4855	7030	8950.5	6128.5	5189	5256	1272	6002.5	13869	7597.5
HC21	4955	11666	1432	13591.5	4822.5	2070	5553	6457	2965.5	6754	6993	6012	9209	9219	10456	1279	1347	9205.5	15912	7668	13236	2094	9196.5	9227	2331	1471	4493	5439	4632	7352	14757	3228	4984	9261	11100	5738.5	6604	4859	1402	6170.5	18039	7961
HC22	4225	6735.5	1974	9532	5705	3666	5116	6779.5	3705	5231.5	4413	5808.5	9259.5	8018	5805.5	2098.5	1972	6306	9204.5	6891	9154.5	2129	5928	11607.5	2141.5	2198.5	3837.5	4009.5	4365	6062	17499.5	3116	5047.5	6014	9131	6086	5887.5	6420.5	1489	5931	11575.5	5532
HC22	6295	10293	2807	12684.5	7948.5	4856	7169	9174	4759.5	7696	6567.5	7473	13522	10943	7664	3017	3016	9168	13453	10468	12509.5	2969	8637.5	17028	3179	3096	5616	6012	6790.5	9132	25427.5	4932	6567.5	8623.5	12783	8583	8474.5	7197	2110	7912	16363	7487
HC23	5542	8639	2804	11538	6641	2667	6084.5	8257	4244	12182	5481	9027	15161	9626	11146	1602	1728	8022	9713	6764	10505	2521	6908	20245	2992	2487	4484	5716	5043.5	7407	7812	3494.5	6879	8578	8171.5	6644	7648	8440	1230	6968	13348	5416
HC23	5750	8782	2732.5	10837	7104	2786.5	6580	7702	4158.5	12267	5896	9059	16661	9471	10446	1465	1901	8236	10571	7182.5	10625	3187	7379.5	20981	3298.5	2372.5	5278	6290	5581	7812.5	8149.5	3652	6454.5	9112	8614.5	7074.5	7940	6839	1334	6666	12741	5765
HC24	5519	9259	2183	12858	6596	3291.5	8576	8388.5	4037	7034	5284	13291	12666	10767.5	10859.5	1822	1782.5	9454	13241	7739	12446	2511	8124	11824	2724	2305	4843.5	6833.5	5820	8035	11109	3711	6797	9687	10589.5	8619	6827	6053	1408	6951	16993.5	5858
HC24	5945.5	10400	2564.5	13354.5	7401.5	3420	9328	9174.5	4256.5	7583.5	6213	13810	13131	11331	11557	2163	2151	10245	15271.5	8809.5	14117	2828	9407	12739	3265	2584	5594.5	7353	6539.5	8277	11454	4446.5	7411.5	10828	11721.5	8417.5	7396	6576	1547	7678.5	18545	6495
HC25	5854.5	9899	2467	11552.5	7352	2935	8573	8170.5	4131.5	10349.5	5972	8398.5	20153	10275.5	11780	3767.5	2283	8860	12635	8131	11914	2787	7145	23359.5	2836.5	2836	5037	6805	6556	8883.5	8757	3680.5	6667.5	7660	8520.5	8150	8766	5449.5	1788	7426	17143	5982
HC25	6793	11250	2755	12780	8734.5	3346.5	9903.5	9184	4449	12467	6685	9489	22520	11104	13005.5	4247	2682	10085	14122.5	9167	13290	2977	8960.5	26289	3527	3085	5923	6407	7205	10105	10053	4204	7071.5	8321	9515.5	8389	9645	6021	2161	8599.5	19245.5	6675.5
HC26	11087	14547	6199	18384	13532	9776	13709	17200.5	11649.5	12008	9965.5	9287	21969	19510	26266	1516	1850	14577.5	15474.5	11791	19993	4112	11431.5	24967.5	4858	6340.5	8802	9056	16130.5	13445	14032	4702	10289	14460	14249	13112	8954	10313	1820	13535	22509	10163
HC26	11312	15249	5954	18338	14263	9315	14445	17993	12030	11717	10118.5	9712	24795	19337.5	31023	1624	2069	15231.5	16253	12462	20636	4773	11923.5	27300	4536	6123.5	9526	10112	17281	14554	13974	4883	10467	15876	14650	13430	10071	9692	2081	13837.5	23417	11745.5
HC27	5725	8851.5	2645	11976	7054	16246	6914	8155	3960	9580.5	6635	6211	9207	10196	12053	1317	1763.5	8900	11608.5	7471	11024	2475.5	7739	8043	3774	2681	5137.5	6204	6057	7830.5	7769.5	4935	6092	7732	9532	8819	5337	7288	2776	8416.5	14194	5926.5
HC27	6361	9274	2160.5	12008	6535	15259	6579	7952	3531	9581	6944	6215	9406	10268.5	10615	1233	1739	9002.5	12389	7347.5	11684	2500	8069	8279	3872	2568.5	5538	5933.5	6266	8104	8490.5	5229.5	6013	8272	10200	7850	5693	6868.5	2404	8225	15216	5745
HC28	5352	6457	2691.5	9683	6179	2741	5897	7935	5228	6231	5564.5	6560	7972.5	9082	11022	1792	1865	7384.5	9644.5	6713.5	10055	3602	7401.5	9245	3090	2571	4835	6558	5305	6702.5	5743	3938	5767	6718	7543	9264	6580.5	5173	1614	5419	12112.5	5918.5
HC28	6401	7824	2078	10503	6931	2697.5	6460	8765.5	5714.5	7954	6253	8062	9233	9996.5	11685	2023.5	2084.5	8621	11359.5	7798	11738	3833	9173	10781	3555	2593	6316	9142.5	6078.5	7463	6920	4518	6228	8093.5	8653.5	10373	8299	5434	1675	6039.5	12997	6979
HC29	5627	7973	1899.5	9605	6122.5	2895	6878.5	11605.5	6179	10197	5628	7643	11244	8717	7670	1696	1729.5	8573.5	12652	11918	10001.5	3655	8848.5	11203	3192	2488	5439	8984	5133.5	6664	9088	4150	6295	8785.5	9197	5983	6237.5	5214	1590	6141	16495	6528.5
HC29	5973	9130	2215	10343.5	6393	3001	7170	11782	6058	11202.5	6031.5	7109	12487.5	9165	6922	1612	2083	9369	14427	12495.5	11237.5	4083	10004.5	11901	3606	2619.5	5272	8161	5510	7317	10142	4332	6483.5	9071.5	9781.5	6570	6790	4984	1459	6622	17488	6902
HC30	5135.5	7318	1665.5	8892	4871.5	1874.5	5428	8359	4089	7574	4489.5	5570	9732	8423	6957	1215	1203	7386	10689.5	5654	9802	1978	6360.5	10615	2098	1848.5	4086	4604	4138	6195	5637.5	2880	5502	7225	7114.5	5467	6522.5	5281	1154	5613	14805.5	4592
HC30	5117	7669	1856	9082	5504	1945	5652.5	8133	4049	8307	5155	5414	10284	8653.5	7476	1198.5	1276.5	7727	11408	6168	10149	2427	7257	10812.5	2416	2091	4472.5	5148	4520	6695.5	5861	3309	5738	7439.5	7724	6006	7090	5036.5	1232	5942	14514.5	4765
HC31	4621.5	7100	2165	8439	5260	2669	5147.5	8505	4074	5501	4651	4748	9043	8289	8769	1453	1856	6530	8597	5921	8579.5	2021	5973	12133.5	2645.5	2119	3803	4867	4419	5293	4897	2760	8251	5979	6610.5	4301	5830	7936	1127	5979	9462.5	4273
HC31	4584	6763.5	2166	7777	5322.5	2590	4708	8169	3873.5	5249	4923.5	4726	9277	8003	8674	1503	1786.5	6692	9097	6241.5	8299	2232	6024	11593	2474.5	1957	3766.5	4639	4592	5975	5710	2678	7207	6488	6758.5	4283	6100.5	6502	1447	5609	9847.5	3943

[truncated: 16 more sheets: Figure 5c, Figure 5d, Figure 5e, Supplementary Figure 2, Supplementary Figure 3, Supplementary Figure 4, Supplementary Figure 5, Supplementary Figure 6, Supplementary Figure 7, Supplementary Figure 8a, Supplementary Figure 8b, Supplementary Figure 8c, Supplementary Figure 8d, Supplementary Figure 9, Supplementary Figure 10, Supplementary Figure 11]
